# Supplementary material for: A Ribonucleotide ↔ Phosphoramidate Reaction Network Optimized by Computer-Aided Design
Source: J Am Chem Soc. 2022 Aug 11;144(33):15266–74. doi: 10.1021/jacs.2c05861 (PMC9413217; doi:10.1021/jacs.2c05861)
Supplement: Supplementary file 2 — ja2c05861_si_002.xlsx [file ja2c05861_si_002.xlsx]

## Sheet: Rel. Amount_Fig. 2
	Block	Run	Temperature [°C]	pH	Time [h]	Equivalents of EtIm	Amount of Bn-GMP unhydrolyzed [%]
	Block 1	1	40	7	18	0.5	91
	Block 1	2	40	7	18	5	69.9
	Block 1	3	50	6	24	2.75	23.48
	Block 1	4	60	5	18	5	1.96
	Block 1	5	40	5	18	5	35.26
	Block 1	6	40	5	30	5	19.31
	Block 1	7	50	6	24	2.75	23.71
	Block 1	8	60	5	18	0.5	24.8
	Block 1	9	40	5	18	0.5	76.23
	Block 1	10	60	7	18	0.5	72.26
	Block 1	11	50	6	24	2.75	21.8
	Block 1	12	60	7	30	0.5	70.77
	Block 1	13	60	7	18	5	37.8
	Block 1	14	40	7	30	0.5	87.71
	Block 1	15	50	6	24	2.75	23.78
	Block 1	16	60	5	30	5	1.42
	Block 1	17	40	5	30	0.5	63.99
	Block 1	18	40	7	30	5	55.43
	Block 1	19	60	7	30	5	23.33
	Block 1	20	60	5	30	0.5	10.69
	Block 2	21	50	6	15.5	2.75	39.53
	Block 2	22	50	6	32.5	2.75	16.26
	Block 2	23	50	6	24	2.75	18.29
	Block 2	24	50	4.6	24	2.75	7.87
	Block 2	25	64.1	6	24	2.75	5.73
	Block 2	26	50	6	24	0.5	68.38
	Block 2	27	50	7.4	24	2.75	74.53
	Block 2	28	50	6	24	5.93	6.05
	Block 2	29	35.9	6	24	2.75	62.13
	Block 2	30	50	6	24	2.75	23.97
	Confirmation	31	45	5.5	24	5	14.08
	Confirmation	32	45	5.5	24	5	14.34
	Confirmation	33	45	5.5	24	5	13.74
	Confirmation	34	50	6	24	5	9.86
	Confirmation	32	50	6	24	5	12.47
	Confirmation	36	50	6	24	5	10.59
	Confirmation	37	55	6.5	24	5	9.72
	Confirmation	38	55	6.5	24	5	8.67
	Confirmation	39	55	6.5	24	5	8.23
	Calibration
	Block	c std [mM]	c GMP / c ISTD	Response ISTD	Response GMP	Response PA	R(GMP)/R(ISTD)	R(PA)/R(ISTD)
	1	0.1	0.2	800.87	22	46.93	0.0274701	0.0585988
		0.5	1	824.67	259.7	516.08	0.314914	0.625802
		1	2	803.96	557.66	1039.01	0.693641	1.29237
		1.5	3	792.85	826.9	1475.83	1.04295	1.86142
	2	0.1	0.2	799.17	26.91	47.89	0.0336724	0.0599247
		0.5	1	819.11	277.85	517.41	0.33921	0.631673
		1	2	802.6	556.97	1050.13	0.693957	1.30841
		1.5	3	798.3	828.65	1475.6	1.03802	1.84843
	3	0.1	0.2	813.42	35.53	45.45	0.0436798	0.0558752
		0.5	1	797.54	276.82	503.8	0.347092	0.631692
		1	2	787.42	551.75	1031.6	0.700706	1.3101
		1.5	3	784.49	814.12	1458.94	1.03777	1.85973
								Mittelwert R(PA)/R(ISTD)	Fehler
								0.0581329	0.00206455
								0.629723	0.00339546
								1.30363	0.00978831
								1.85653	0.00706535

## Sheet: Rel. Amount_Fig. 3
		Block	Run	Temperature [°C]	pH	Time [min]	Equivalents of EDC	GMP [mM]	Amount of Bn-GMP formed [%]
		Block 1	1	60	5	240	6.25	40	2.55
		Block 1	2	60	5	240	1.25	8	1.1
		Block 1	3	60	7	30	6.25	40	78.29
		Block 1	4	40	7	240	6.25	40	83.21
		Block 1	5	40	7	30	6.25	8	26.46
		Block 1	6	50	6	135	3.75	24	58.12
		Block 1	7	40	5	30	1.25	8	0.18
		Block 1	8	40	5	240	1.25	40	2.81
		Block 1	9	60	7	240	1.25	40	65.06
		Block 1	10	60	5	30	1.25	40	4.12
		Block 1	11	40	7	240	1.25	8	34.42
		Block 1	12	40	5	30	6.25	40	5.55
		Block 1	13	50	6	135	3.75	24	55.07
		Block 1	14	60	7	30	1.25	8	32.52
		Block 1	15	50	6	135	3.75	24	54.64
		Block 1	16	40	5	240	6.25	8	0.87
		Block 1	17	40	7	30	1.25	40	36.78
		Block 1	18	60	7	240	6.25	8	79.76
		Block 1	19	50	6	135	3.75	24	50.94
		Block 1	20	60	5	30	6.25	8	1.93
		Block 2	21	40	7	30	1.25	8	4.19
		Block 2	22	40	5	240	6.25	40	13.67
		Block 2	23	60	5	30	1.25	8	0.49
		Block 2	24	60	7	240	6.25	40	65.76
		Block 2	25	40	7	30	6.25	40	66.59
		Block 2	26	50	6	135	3.75	24	61.04
		Block 2	27	60	7	30	1.25	40	66.36
		Block 2	28	60	7	30	6.25	8	65.03
		Block 2	29	60	7	240	1.25	8	49.24
		Block 2	30	40	7	240	1.25	40	84.64
		Block 2	31	60	5	240	1.25	40	1.11
		Block 2	32	60	5	30	6.25	40	14.6
		Block 2	33	60	5	240	6.25	8	1.54
		Block 2	34	50	6	135	3.75	24	62.15
		Block 2	35	40	5	30	1.25	40	1.62
		Block 2	36	40	5	240	1.25	8	0.18
		Block 2	37	40	5	30	6.25	8	0.52
		Block 2	38	40	7	240	6.25	8	73.32
		Block 2	39	50	6	135	3.75	24	56.29
		Block 2	40	50	6	135	3.75	24	62.44
		Block 3	41	50	7.5	135	3.75	24	70.52
		Block 3	42	50	6	135	3.75	24	49.36
		Block 3	43	50	6	135	3.75	8	29.51
		Block 3	44	35	6	135	3.75	24	41.07
		Block 3	45	50	6	30	3.75	24	40.31
		Block 3	46	50	6	135	3.75	24	61.38
		Block 3	47	50	6	292	3.75	24	49.86
		Block 3	48	65	6	135	3.75	24	44.58
		Block 3	49	50	4.5	135	3.75	24	1.14
		Block 3	50	50	6	135	7.5	24	72.1
		Block 3	51	50	6	135	3.75	48	72.92
		Block 3	52	50	6	135	1.25	24	31.15
		Block 3	53	50	6	135	3.75	24	59.69
		Block 4	54	40	6.3	240	4625	40	75.63
		Block 4	55	40	6.3	240	2875	8	31.28
		Block 4	56	40	5	170	6.25	29.36	9.34
		Block 4	57	53	6.3	30	6.25	8	29.14
		Block 4	58	55	6.5	82.5	3.75	32	79.51
		Block 4	59	47	5	30	6.25	29.36	7.27
		Block 4	60	47	7	170	6.25	8	82.38
		Block 4	61	55	5.5	82.5	2.5	32	24.78
		Block 4	62	40	7	30	6.25	24	50.48
		Block 4	63	47	5	240	1.25	8	0.5
		Block 4	64	55	6.5	82.5	3.75	32	84.41
		Block 4	65	40	7	240	1.25	24	59.71
		Block 4	66	53	7	240	2875	8	70.72
		Block 4	67	55	6.5	82.5	2.5	16	64.86
		Block 4	68	40	6.3	100	6.25	40	72.89
		Block 4	69	40	7	30	4625	18.64	35.66
		Block 4	70	60	6.3	240	1.25	40	37.38
		Block 4	71	45	5.5	135	2.5	32	23.95
		Block 4	72	45	6.5	82.5	2.5	32	73.55
		Block 4	73	40	7	170	1.25	8	27.12
		Block 4	74	55	5.5	187.5	5	16	17.74
		Block 4	75	40	7	240	6.25	18.64	90
		Block 4	76	40	6.3	240	6.25	29.36	81.49
		Block 4	77	40	5	240	2875	29.36	4.95
		Block 4	78	55	6.5	82.5	2.5	16	71.65
		Confirmation	79	55	6.1	60	1.88	40	57.13
		Confirmation	80	55	6.1	60	1.88	40	53.8
		Confirmation	81	55	6.1	60	1.88	40	53.66
		Confirmation	82	55	6.1	60	2.75	40	64
		Confirmation	83	55	6.1	60	2.75	40	61.6
		Confirmation	84	55	6.1	60	2.75	40	61.43
		Confirmation	85	55	6.3	60	6.25	40	80.01
		Confirmation	86	55	6.3	60	6.25	40	78
		Confirmation	87	55	6.3	60	6.25	40	79.07

## Sheet: Rel. Amount_Fig. 4
					run 1			run 2			run 3			mean			Deviation [%]
			t [min]	t [h]	GMP [%]	GppG [%]	PA [%]	GMP [%]	GppG [%]	PA [%]	GMP [%]	GppG [%]	PA [%]	GMP [%]	GppG [%]	PA [%]	GMP [%]	GppG [%]	PA [%]
			0	0	94.26	0	0	94.37	0	0	95.1	0	0	94.5767	0	0	0.456545	0	0
			2	0.0333333	74.12	0	1.85	73.06	0	1.89	69.77	0	2.27	72.3167	0	2.00333	2.26827	0	0.231805
			5	0.0833333	52.26	1.41	8.35	53.02	0	8.65	52.16	1.47	9.34	52.48	0.96	8.78	0.470319	0.831925	0.507642
			10	0.166667	-	-	22.47	39.5	0.92	21.58	40.12	1.55	22.38	39.81	1.235	22.1433	0.438406	0.445477	0.489932
			20	0.333333	31.29	1.9	38.84	32.97	1.77	36.01	33.07	1.59	36.56	32.4433	1.75333	37.1367	1.00007	0.155671	1.50054
			30	0.5	27.71	2.17	49.49	30.24	2.2	47.07	30	2.48	46.44	29.3167	2.28333	47.6667	1.39658	0.170978	1.61017
			60	1	28.26	2.76	57.13	31.79	3.26	53.8	31.46	2.97	53.66	30.5033	2.99667	54.8633	1.94978	0.251064	1.96424
			120	2	36.31	3.23	52.21	40.11	3.39	48.34	46.84	2.79	46.84	41.0867	3.13667	49.13	5.33251	0.310698	2.77079
			240	4	51.81	4.2	35.53	51.08	4.72	36.49	50.17	4.16	40.64	51.02	4.36	37.5533	0.821645	0.31241	2.71589
			480	8	63.56	5.24	24.63	65.28	5.31	21.94	64.3	5.17	22.54	64.38	5.24	23.0367	0.862786	0.07	1.4121
			1440	24	94.61	7.18	4.28	84.8	7.16	3.76	86.46	6.1	3.66	88.6233	6.81333	3.9	5.25062	0.617846	0.332866
			1442	24.0333	68.2	6.59	5.22	67.14	6.62	4.6	64.85	5.83	5.5	66.73	6.34667	5.10667	1.71222	0.447698	0.460579
			1445	24.0833	48.46	6.28	12.11	48.64	6.42	11.31	47.17	6.42	12.71	48.09	6.37333	12.0433	0.80181	0.080829	0.702377
			1450	24.1667	38.04	6.02	21.21	39.13	6.43	20.85	-	6.66	20.42	38.585	6.37	20.8267	0.770746	0.324191	0.395517
			1460	24.3333	28.73	6.59	41.08	31.05	6.73	38.53	29.75	6.61	40.23	29.8433	6.64333	39.9467	1.16281	0.0757188	1.2984
			1470	24.5	26.06	6.42	47.59	44.86	6.81	44.86	28.31	6.87	46.06	33.0767	6.7	46.17	10.2665	0.244336	1.36832
			1500	25	25.27	6.54	55.94	28.43	7.51	52.55	27.88	7.46	53.13	27.1933	7.17	53.8733	1.6882	0.546168	1.81313
			1560	26	30.52	7.03	52.59	34.51	8.09	48.5	33.34	6.95	49.52	32.79	7.35667	50.2033	2.05107	0.636344	2.1289
			1680	28	40.32	8.46	43.09	46.53	8.76	36.39	45.67	8.69	38.04	44.1733	8.63667	39.1733	3.36467	0.15695	3.49082
			1920	32	56.16	10.18	26.5	58.16	10.07	23.42	57.82	10.04	24.46	57.38	10.0967	24.7933	1.07014	0.0737111	1.56682
			2880	48	77.01	11.31	5.5	-	-	-	77.38	11.69	4.65	77.195	11.5	5.075	0.26163	0.268701	0.601041
			2882	48.0333	64.83	11.7	6.13	63.88	11.93	5.14	62.81	10.68	5.92	63.84	11.4367	5.73	1.01059	0.665307	0.521632
			2885	48.0833	50.22	11.33	10.38	49.17	11.21	9.61	48.83	11.26	10.39	49.4067	11.2667	10.1267	0.724592	0.0602771	0.447474
			2890	48.1667	33.19	10.54	21.43	34.45	10.5	20.33	35.49	10.84	21.2	34.3767	10.6267	20.9867	1.15175	0.185831	0.580201
			2900	48.3333	24.17	10.17	37.16	36.03	10.75	36.03	26.49	10.48	36.38	28.8967	10.4667	36.5233	6.28561	0.29023	0.578475
			2910	48.5	20.92	10.54	44.91	23.38	11	43.43	23.46	10.83	43.73	22.5867	10.79	44.0233	1.44393	0.232594	0.78239
			2940	49	18.46	10.36	56.98	21.18	11.21	52.61	21.62	10.26	52.51	20.42	10.61	54.0333	1.71161	0.522015	2.55238
			3000	50	24.22	11.96	55.34	27.56	11.84	51.66	-	-	-	25.89	11.9	53.5	2.36174	0.0848528	2.60215
			3120	52	35.31	12.5	43.12	38.47	12.71	39.11	38.27	11.2	39.21	37.35	12.1367	40.48	1.76952	0.817945	2.28685
			3360	56	50.29	13.65	26.62	64.06	14.16	24.15	52.96	14.09	24.33	55.77	13.9667	25.0333	7.30242	0.276466	1.37704
			4320	72	72.65	16.02	4.54	72.93	15.32	3.46	70.64	15.72	4.37	72.0733	15.6867	4.12333	1.24917	0.351188	0.580718
			4322	72.0333	51.59	15.01	8.58	53.01	15.26	8.2	51.59	15.01	8.58	52.0633	15.0933	8.45333	0.819837	0.144338	0.219393
			4325	72.0833	56.51	15.25	15.6	40.04	14.98	13.94	58.51		15.8	51.6867	15.115	15.1133	10.1358	0.190919	1.02105
			4330	72.1667	30.99	14.37	23.88	32.24	14.44	23.01	30.99	14.37	23.88	31.4067	14.3933	23.59	0.721688	0.0404145	0.502295
			4340	72.3333	22.42	14.41	40.98	24.43	13.92	36.93	23.43	14.03	36.98	23.4267	14.12	38.2967	1.005	0.257099	2.32397
			4350	72.5	18.53	13.98	46.69	21.59	14.64	45.2	20.86	14.05	45.57	20.3267	14.2233	45.82	1.5982	0.362537	0.775822
			4380	73	16.78	14.18	53.09	20.91	14.33	50.66	14.94	14.1	55.99	17.5433	14.2033	53.2467	3.05732	0.116762	2.66845
			4440	74	17.95	13.96	52.71	22.15	14.7	49.05	21.37	14.25	49.81	20.49	14.3033	50.5233	2.23401	0.372872	1.93146
			4560	76	26.95	14.11	45.09	30.67	15.72	41.54	30.11	15.46	41.68	29.2433	15.0967	42.77	2.00573	0.864311	2.0104
			4800	80	43.3	16.27	28.47	47.34	17.52	25.75	46.49	17.24	26.92	45.71	17.01	27.0467	2.12995	0.655973	1.36442
			5760	96	67.01	17.02	5.14	66.41	19.1	4.01	66.32	18.95	4.05	66.58	18.3567	4.4	0.3751	1.16001	0.641171

## Sheet: Rel. Amount_Fig. 5
Cycle_Time	Overall Time / h	%PA_1	%PA_2	%PA_3	Average %PA	St. Dev. %PA	%AMP_1	%AMP_2	%AMP_3	Average %AMP	St. Dev. %AMP	%AppA_1	%AppA_2	%AppA_3	Average %AppA	St. Dev. %AppA	Sum
1_0 h	0	0	0	0	0	0	100	100	100	100	0	0	0	0	0	0	100
1_0.5 h	0.5	47.41	53.47	49.04	49.9733	2.5605	27.49	24.85	28.27	26.87	1.46342	3.61	3.32	3.72	3.55	0.168721	80.3933
1_1.0 h	1	56.24	63.13	56.37	58.58	3.21777	26.64	21.19	26.36	24.73	2.50577	4.66	4.12	4.61	4.46333	0.24363	87.7733
1_1.5 h	1.5	56.02	64.28	56.2	58.8333	3.85208	29.01	22.27	28.66	26.6467	3.09807	5.19	4.54	5.17	4.96667	0.301809	90.4467
1_2.0 h	2	52.14	60.52	52.72	55.1267	3.82101	32.62	24.59	32.35	29.8533	3.72337	5.48	4.75	5.47	5.23333	0.341793	90.2133
1_4.0 h	4	38.4	46.63	38.97	41.3333	3.75253	47.21	38.77	47.93	44.6367	4.15876	6.41	5.54	6.59	6.18	0.458476	92.15
1_9.0 h	8	21.58	20.03	19.96	20.5233	0.747722	66.2	69.57	67.66	67.81	1.37988	7.71	7.93	7.98	7.87333	0.117284	96.2067
1_24 h	24	2.33	1.97	2	2.1	0.163095	87.06	87.7	87.18	87.3133	0.277769	9.59	9.41	9.86	9.62	0.184932	99.0333
2_0.5 h	24.5	46.8	43.89	48.96	46.55	2.07735	15.99	19	16.41	17.1333	1.33102	10.2	10.75	10.52	10.49	0.225536	74.1733
2_1.0 h	25	53.77	51.13	57.24	54.0467	2.50206	13.29	15.84	12.63	13.92	1.38412	11.67	11.53	11.07	11.4233	0.256298	79.39
2_1.5 h	25.5	55.62	54.31	59.46	56.4633	2.18541	14.03	16.81	12.77	14.5367	1.68779	12.25	12.14	11.51	11.9667	0.32602	82.9667
2_2.0 h	26	54.33	56.54	59.42	56.7633	2.08398	15.5	19.7	13.93	16.3767	2.43579	12.38	13.21	11.66	12.4167	0.633316	85.5567
2_4.0 h	28	42.8	42.16	49.04	44.6667	3.10343	28.97	31.09	24.27	28.11	2.84989	13.16	13.1	12.23	12.83	0.424971	85.6067
2_8.0 h	32	23.13	23.33	29.15	25.2033	2.79191	50.37	50.99	45.41	48.9233	2.49716	14.6	14.25	13.27	14.04	0.562909	88.1667
2_24 h	48	4.8	3.36	3.12	3.76	0.741889	73.89	75.08	74.44	74.47	0.486278	15.7	16.44	16.88	16.34	0.486895	94.57
3_0.5 h	48.5	46.49	41.58	43.27	43.78	2.03668	13.51	15.94	13.9	14.45	1.06555	16.39	17.16	17.6	17.05	0.500067	75.28
3_1.0 h	49	48.73	48.39	52.42	49.8467	1.82491	11.01	12.82	10.12	11.3167	1.1234	17.59	17.16	16.1	16.95	0.626152	78.1133
3_1.5 h	49.5	53.55	49.98	49.63	51.0533	1.77118	8.95	12.12	10.47	10.5133	1.29451	16.01	17.35	17.45	16.9367	0.656523	78.5033
3_2.0 h	50	49.71	49.61	53.37	50.8967	1.74939	13.01	11.56	9.54	11.37	1.42298	17.58	17.85	16.08	17.17	0.778588	79.4367
3_4.0 h	52	46.84	40.63	41.41	42.96	2.76199	17.37	21.46	22.72	20.5167	2.28372	16.48	18.27	18.09	17.6133	0.80475	81.09
3_8.0 h	56	30.41	24.53	23.32	26.0867	3.09671	35.57	41.07	39.84	38.8267	2.35692	17.83	19.17	19.19	18.73	0.636448	83.6433
3_24 h	72	5.32	4.22	4.18	4.57333	0.528226	65.79	64.86	65.97	65.54	0.486415	20.45	21.16	22.29	21.3	0.757672	91.4133
4_0.5 h	72.5	39.79	36.63	35.75	37.39	1.73467	10.21	10.45	13.53	11.3967	1.51167	19.66	21.83	21.52	21.0033	0.958274	69.79
4_1.0 h	73	42.4	47.42	43.44	44.42	2.16339	9.21	6.62	7.59	7.80667	1.0684	21.2	19.58	21.3	20.6933	0.788303	72.92
4_1.5 h	73.5	47.89	46.62	44.4	46.3033	1.44227	5.86	6.66	8.93	7.15	1.30033	19.2	21.86	21.12	20.7267	1.12099	74.18
4_2.0 h	74	48.9	43.78	44.68	45.7867	2.23191	5.7	6.99	9.15	7.28	1.42331	19.3	20.87	21.26	20.4767	0.847126	73.5433
4_4.0 h	76	45.96	39.06	39.11	41.3767	3.24097	10.25	12.82	15.24	12.77	2.03747	19.75	21.13	21.24	20.7067	0.677954	74.8533
4_8.0 h	80	30.99	25.19	24.1	26.76	3.02398	25.65	30.04	30.85	28.8467	2.28444	20.07	22.68	22.13	21.6267	1.1234	77.2333
4_24 h	96	7.93	5.78	5.56	6.42333	1.06915	54.55	53.41	56.31	54.7567	1.1929	22.7	25.01	24.85	24.1867	1.05326	85.3667

## Sheet: DLS, SI_Fig.xx
c1_ 0 h							c1_1.5 h							c1_24 h							c2_1.25 h							c2_24 h							c3_1.25 h							c3_24 h							c4_1.25 h
Size number [d, nm]	Record 1	Record 2	Record 3	Record 4	Record 5		Size number [d, nm]	Record 1	Record 2	Record 3	Record 4	Record 5		Size number [d, nm]	Record 1	Record 2	Record 3	Record 4	Record 5		Size number [d, nm]	Record 1	Record 2	Record 3	Record 4	Record 5		Size number [d, nm]	Record 1	Record 2	Record 3	Record 4	Record 5		Size number [d, nm]	Record 1	Record 2	Record 3	Record 4	Record 5		Size number [d, nm]	Record 1	Record 2	Record 3	Record 4	Record 5		Size number [d, nm]
0.4	0	0	0	0	0		0.4	0	0	0	0	0		0.4	0	0	0	0	0		0.4	0	0	0	0	0		0.4	0	0	0	0	0		0.4	0	0	0	0	0		0.4	0	0	0	0	0		0.4
0.463	0	0	0	0	0		0.463	0	0	0	0	0		0.463	0	0	0	0	0		0.463	0	0	0	0	0		0.463	0	0	0	0	0		0.463	0	0	0	0	0		0.463	0	0	0	0	0		0.463
0.536	10.2	10.8	14.4	8.9	13.7		0.536	0	0	0	0	0		0.536	10.4	8.78	9.25	8.55	12.5		0.536	0	0	0	0	0		0.536	0	0	0	0	0		0.536	0	0	0	0	0		0.536	0	0	0	0	0		0.536
0.621	27.5	28.6	35.3	25	33.8		0.621	0	0	0	0	0		0.621	27.4	25	25.7	24.5	31.3		0.621	0	0	0	0	0		0.621	0	0	0	0	0		0.621	0	0	0	0	0		0.621	0	0	0	0	0		0.621
0.719	28.6	28.7	30	27.9	29.6		0.719	0	0	0	0	0		0.719	27.8	28.3	28.2	28.1	28.3		0.719	0	0	0	0	0		0.719	0	0	0	0	0		0.719	0	0	0	0	0		0.719	0	0	0	0	0		0.719
0.833	17.5	16.7	12.7	18.7	13.5		0.833	0	0	0	0	0		0.833	16.9	19.2	18.4	19.4	14.3		0.833	0	0	0	0	0		0.833	6.4	0	6.88	1.07	4.35		0.833	0	0	0	0	0		0.833	0	0.641	0	7.08	0		0.833
0.965	9.19	8.62	4.92	10.5	5.71		0.965	0	0	0	0	0		0.965	9.49	10.6	10.1	10.9	7.22		0.965	0	0	0	0	0		0.965	23.2	9.23	22.7	10.6	17.4		0.965	0	0	0	0	0		0.965	0	10.5	2.07	23.2	0.94		0.965
1.12	4.28	4	1.76	5.21	2.31		1.12	0	0	0	0	0		1.12	4.78	5.03	4.91	5.21	3.58		1.12	0	0	0	0	0		1.12	33.3	27.7	30.6	26.4	28.7		1.12	0	0	0	0	0		1.12	7	28.1	14.5	30.9	11.5		1.12
1.29	1.79	1.68	0.579	2.32	0.896		1.29	0	0	0	0	0		1.29	2.12	2.09	2.13	2.17	1.68		1.29	0	0	0	0	0		1.29	24.4	32.4	23.1	30	26.2		1.29	0	0	0	0	0		1.29	24	31.9	31.3	22.9	28.9		1.29
1.5	0.676	0.644	0.176	0.941	0.338		1.5	0	0	0	0	0		1.5	0.803	0.761	0.831	0.789	0.716		1.5	0	0	0	0	0		1.5	10.1	20.4	11.6	19.8	15.3		1.5	0	0	0	0	0		1.5	32.9	19.6	30.8	11.2	31.5		1.5
1.74	0.229	0.223	0.0487	0.349	0.125		1.74	0	0	0	0	0		1.74	0.247	0.236	0.287	0.247	0.268		1.74	0	0	0	0	0		1.74	2.38	8.09	4.08	8.85	6.21		1.74	0	0	0	0	0		1.74	23.6	7.46	16	3.83	18.7		1.74
2.01	0.0684	0.0688	0.0121	0.118	0.0455		2.01	0	0	0	0	0		2.01	0.0556	0.0586	0.0849	0.0647	0.0838		2.01	0	0	0	0	0		2.01	0.25	1.98	0.956	2.71	1.68		2.01	0	0	0	0	0		2.01	9.89	1.62	4.71	0.888	6.94		2.01
2.33	0.0174	0.0183	0.00266	0.0356	0.0164		2.33	0	0	0	0	0		2.33	0.0069	0.0102	0.02	0.013	0.0204		2.33	0	0	0	0	0		2.33	0	0.229	0.115	0.498	0.236		2.33	0	0	0	0	0		2.33	2.37	0.138	0.629	0.113	1.51		2.33
2.7	0.00351	0.00394	0.000538	0.00944	0.00593		2.7	0	0	0	0	0		2.7	4.86e-05	0.000896	0.00326	0.0017	0.0033		2.7	0	0	0	0	0		2.7	0	0	0	0.0357	0.00236		2.7	0	0	0	0	0		2.7	0.247	0	0	0.00256	0.134		2.7
3.12	0.000485	0.000606	0.000141	0.00208	0.00215		3.12	0	0	0	0	0		3.12	0	0	0.000255	8.34e-05	0.000239		3.12	0	0	0	0	0		3.12	0	0	0	0	0		3.12	0	0	0	0	0		3.12	0	0	0	0	0		3.12
3.62	3.08e-05	4.83e-05	7.43e-05	0.000341	0.000781		3.62	0	0	0	0	0		3.62	0	0	0	0	0		3.62	0	0	0	0	0		3.62	0	0	0	0	0		3.62	0	0	0	0	0		3.62	0	0	0	0	0		3.62
4.19	0	0	5.08e-05	3.12e-05	0.000286		4.19	0	0	0	0	0		4.19	0	0	0	0	0		4.19	0	0	0	0	0		4.19	0	0	0	0	0		4.19	0	0	0	0	0		4.19	0	0	0	0	0		4.19
4.85	0	0	3.21e-05	0	0.000105		4.85	0	0	0	0	0		4.85	0	0	0	0	0		4.85	0	0	0	0	0		4.85	0	0	0	0	0		4.85	0	0	0	0	0		4.85	0	0	0	0	0		4.85
5.61	0	0	1.8e-05	0	3.86e-05		5.61	0	0	0	0	0		5.61	0	0	0	0	0		5.61	0	0	0	0	0		5.61	0	0	0	0	0		5.61	0	0	0	0	0		5.61	0	0	0	0	0		5.61
6.5	0	0	9.07e-06	0	1.41e-05		6.5	0	0	0	0	0		6.5	0	0	0	0	0		6.5	0	0	0	0	0		6.5	0	0	0	0	0		6.5	0	0	0	0	0		6.5	0	0	0	0	0		6.5
7.53	0	0	4.2e-06	0	5.09e-06		7.53	0	0	0	0	0		7.53	0	0	0	0	0		7.53	0	0	0	0	0		7.53	0	0	0	0	0		7.53	0	0	0	0	0		7.53	0	0	0	0	0		7.53
8.72	0	0	1.81e-06	0	1.8e-06		8.72	0	0	0	0	0		8.72	0	0	0	0	0		8.72	0	0	0	0	0		8.72	0	0	0	0	0		8.72	0	0	0	0	0		8.72	0	0	0	0	0		8.72
10.1	0	0	7.3e-07	0	6.25e-07		10.1	0	0	0	0	0		10.1	0	0	0	0	0		10.1	0	0	0	0	0		10.1	0	0	0	0	0		10.1	0	0	0	0	0		10.1	0	0	0	0	0		10.1
11.7	0	0	2.76e-07	0	2.09e-07		11.7	0	0	0	0	0		11.7	0	0	0	0	0		11.7	0	0	0	0	0		11.7	0	0	0	0	0		11.7	0	0	0	0	0		11.7	0	0	0	0	0		11.7
13.5	0	0	9.78e-08	0	6.73e-08		13.5	0	0	0	0	0		13.5	0	0	0	0	0		13.5	0	0	0	0	0		13.5	0	0	0	0	0		13.5	0	0	0	0	0		13.5	0	0	0	0	0		13.5
15.7	0	0	3.22e-08	0	2.05e-08		15.7	0	0	0	0	0		15.7	0	0	0	0	0		15.7	0	0	0	0	0		15.7	0	0	0	0	0		15.7	0	0	0	0	0		15.7	0	0	0	0	0		15.7
18.2	0	0	9.72e-09	0	5.84e-09		18.2	0	0	0	0	0		18.2	0	0	0	0	0		18.2	0	0	0	0	0		18.2	0	0	0	0	0		18.2	0	0	0	0	0		18.2	0	0	0	0	0		18.2
21	0	0	2.63e-09	0	1.51e-09		21	0	0	0	0	0		21	0	0	0	0	0		21	0	0	0	0	0		21	0	0	0	0	0		21	0	0	0	0	0		21	0	0	0	0	0		21
24.4	0	0	6.09e-10	0	3.41e-10		24.4	0	0	0	0	0		24.4	0	0	0	0	0		24.4	0	0	0	0	0		24.4	0	0	0	0	0		24.4	0	0	0	0	0		24.4	0	0	0	0	0		24.4
28.2	0	0	1.11e-10	1.37e-12	6.21e-11		28.2	0	0	0	0	0		28.2	0	0	0	0	0		28.2	0	0	0	0	0		28.2	0	0	0	0	0		28.2	0	0	0	0	0		28.2	0	0	0	0	0		28.2
32.7	0	0	1.32e-11	4.77e-12	7.78e-12		32.7	0	0	0	0	0		32.7	0	0	0	0	0		32.7	0	0	0	0	0		32.7	0	0	0	0	0		32.7	0	0	0	0	0		32.7	0	0	0	0	0		32.7
37.8	0	0	5.73e-13	7.18e-12	4.37e-13		37.8	0	0	0	0	0		37.8	0	0	0	0	0		37.8	0	0	0	0	0		37.8	0	0	0	0	0		37.8	0	0	0	0	0		37.8	0	0	0	0	0		37.8
43.8	0	0	0	6.72e-12	0		43.8	0	0	0	0	0		43.8	0	0	0	0	0		43.8	0	0	0	0	0		43.8	0	0	0	0	0		43.8	0	0	0	0	0		43.8	0	0	0	0	0		43.8
50.7	0	0	0	4.82e-12	0		50.7	0	0	0	0	0		50.7	0	0	0	0	0		50.7	0	0	0	0	0		50.7	0	0	0	0	0		50.7	0	0	0	0	0		50.7	0	0	0	0	0		50.7
58.8	0	0	0	2.93e-12	0		58.8	0	0	0	0	0		58.8	0	0	0	0	0		58.8	0	0	0	0	0		58.8	0	0	0	0	0		58.8	0	0	0	0	0		58.8	0	0	0	0	0		58.8
68.1	0	0	0	1.61e-12	0		68.1	0	0	0	0	0		68.1	0	0	0	0	0		68.1	0	0	0	0	0		68.1	0	0	0	0	0		68.1	0	0	0	0	0		68.1	0	0	0	0	0		68.1
78.8	0	0	0	8.2e-13	0		78.8	0	0	0	0	0		78.8	0	0	0	0	0		78.8	0	0	0	0	0		78.8	0	0	0	0	0		78.8	0	0	0	0	0		78.8	0	0	0	0	0		78.8
91.3	0	0	0	4.01e-13	0		91.3	0	0	0	0	0		91.3	0	0	0	0	0		91.3	0	0	0	0	0		91.3	0	0	0	0	0		91.3	0	0	0	0	0		91.3	0	0	0	0	0		91.3
106	0	0	0	1.92e-13	0		106	0	0	0	0	0		106	0	0	0	0	0		106	0	0	0	0	0		106	0	0	2.88e-13	0	0		106	0	0	0	0	0		106	0	0	0	0	0		106
122	0	0	0	9.23e-14	0		122	0	0	0	0	0		122	8.44e-14	0	0	0	0		122	0	0	0	0	0		122	0	0	1.4e-12	0	0		122	0	0	0	0	0		122	0	0	0	0	2.59e-13		122
142	0	0	0	4.59e-14	0		142	0	0	0	0	0		142	3.35e-13	0	2.22e-15	0	0		142	0	0	0	0	0		142	0	0	3.01e-12	0	0		142	0	0	0	0	0		142	0	0	0	0	3.03e-12		142
164	0	0	0	2.46e-14	0		164	0	0	0	0	0		164	5.75e-13	8.8e-14	5.13e-14	0	0		164	0	0	0	0	0		164	0	0	4.12e-12	0	0		164	0	0	0	0	0		164	0	0	0	0	8.98e-12		164
190	0	0	0	1.48e-14	0		190	0	0	0	0	0		190	5.64e-13	3.11e-13	1.78e-13	0	0		190	0	0	0	0	0		190	0	0	4.43e-12	0	0		190	0	0	0	0	0		190	0	0	0	0	1.34e-11		190
220	0	0	0	9.6e-15	0		220	0	0	0	0	0		220	3.43e-13	4.6e-13	3e-13	2.28e-14	8.16e-15		220	0	0	0	0	0		220	2.43e-12	4.7e-13	4.16e-12	0	0		220	0	0	0	0	0		220	0	0	0	0	1.36e-11		220
255	0	0	0	6.52e-15	0		255	0	0	0	0	0		255	1.23e-13	3.75e-13	3.33e-13	1.02e-13	3.71e-14		255	0	0	0	0	0		255	7.58e-12	2.48e-12	3.6e-12	2.62e-14	8.32e-14		255	0	0	0	0	0		255	0	0	0	0	1.17e-11		255
295	0	0	0	4.68e-15	0		295	0	0	0	0	0		295	2e-14	1.76e-13	2.81e-13	2.04e-13	8.08e-14		295	0	0	0	0	0		295	9.01e-12	5.87e-12	2.98e-12	1.19e-12	9.2e-13		295	0	0	0	0	0		295	0	0	0	0	9.97e-12		295
342	0	0	0	3.6e-15	0		342	0	0	0	0	0		342	0	3.73e-14	1.9e-13	2.44e-13	1.18e-13		342	0	0	0	0	0		342	5.03e-12	8.72e-12	2.46e-12	4.61e-12	2.98e-12		342	0	0	0	0	0		342	9.78e-13	5.55e-13	0	0	9.41e-12		342
396	0	0	0	2.92e-15	0		396	0	0	0	0	0		396	0	0	9.98e-14	1.92e-13	1.33e-13		396	0	0	0	0	0		396	1.16e-12	9.45e-12	2.04e-12	8.51e-12	5.1e-12		396	0	0	0	0	0		396	7.04e-12	3.39e-12	3.99e-12	2.91e-13	9.87e-12		396
459	0	0	0	2.42e-15	0		459	0	0	0	0	0		459	0	0	3.59e-14	9.63e-14	1.22e-13		459	0	0	0	0	0		459	0	8.04e-12	1.66e-12	1.02e-11	5.82e-12		459	0	0	0	0	0		459	1.95e-11	8.39e-12	1.53e-11	1.54e-12	1.06e-11		459
531	0	0	0	2.04e-15	0		531	0	0	0	0	0		531	0	0	6.4e-15	2.58e-14	9.33e-14		531	0	0	0	0	0		531	0	5.56e-12	1.34e-12	9.18e-12	5.06e-12		531	0	0	0	0	0		531	3.11e-11	1.2e-11	2.64e-11	3.67e-12	1.12e-11		531
615	0	0	0	1.8e-15	0		615	0	0	0	0	0		615	0	0	0	2.13e-15	6.09e-14		615	0	0	0	0	0		615	0	3.17e-12	1.12e-12	6.65e-12	3.56e-12		615	0	0	0	0	0		615	3.55e-11	1.17e-11	2.86e-11	5.5e-12	1.17e-11		615
712	1.84e-18	0	0	1.64e-15	0		712	0	0	0	0	0		712	0	0	0	0	3.26e-14		712	0	0	0	0	0		712	0	1.42e-12	9.53e-13	3.82e-12	2e-12		712	0	0	0	0	0		712	3.18e-11	8.48e-12	2.2e-11	5.88e-12	1.19e-11		712
825	1.52e-17	0	0	1.45e-15	0		825	0	0	0	0	0		825	0	0	0	0	1.24e-14		825	0	0	0	0	0		825	0	4.21e-13	7.8e-13	1.53e-12	7.89e-13		825	0	0	0	0	0		825	2.22e-11	4.28e-12	1.16e-11	4.64e-12	1.11e-11		825
955	4.99e-17	0	0	1.2e-15	0		955	0	0	0	0	0		955	0	0	0	0	2.5e-15		955	0	0	0	0	0		955	0	5.76e-14	5.94e-13	3.25e-13	1.67e-13		955	0	0	0	0	0		955	1.16e-11	1.29e-12	3.66e-12	2.64e-12	9.21e-12		955
1110	1e-16	0	0	9.6e-16	0		1110	0	0	0	0	0		1110	0	0	0	0	9e-17		1110	0	0	0	0	0		1110	0	0	4.31e-13	1.52e-14	8.22e-15		1110	0	0	0	0	0		1110	4.23e-12	1.71e-13	5.12e-13	1.01e-12	7.09e-12		1110
1280	1.54e-16	0	0	7.72e-16	0		1280	0	0	0	0	0		1280	0	0	0	0	0		1280	0	0	0	0	0		1280	0	0	3.1e-13	0	0		1280	0	0	0	0	0		1280	9.08e-13	0	0	2.09e-13	5.24e-12		1280
1480	2.04e-16	0	0	6.37e-16	0		1480	0	0	0	0	0		1480	0	0	0	0	0		1480	0	0	0	0	0		1480	0	0	2.25e-13	0	0		1480	0	0	0	0	0		1480	6.89e-14	0	0	1.07e-14	3.79e-12		1480
1720	2.5e-16	0	0	5.44e-16	0		1720	0	0	0	9.08	0		1720	0	0	0	0	0		1720	0	9.81	0	0	0		1720	0	0	1.65e-13	0	0		1720	1.72	2.1	0	4.92	0		1720	0	0	0	0	2.69e-12		1720
1990	2.59e-16	0	0	4.35e-16	0		1990	5.25	8.61	0	29.6	15.7		1990	0	0	0	0	0		1990	11.5	29.6	9.06	5.03	9.66		1990	0	0	1.13e-13	0	0		1990	12.6	14.3	8.42	18.8	9.13		1990	0	0	0	0	1.75e-12		1990
2300	2.01e-16	3.5e-18	0	2.76e-16	0		2300	22.3	28	12.6	36.4	40.1		2300	0	0	0	0	0		2300	32.8	34.3	28.5	21.1	29.4		2300	0	0	6.08e-14	0	0		2300	28.7	31.1	26.9	29.9	27.9		2300	0	0	0	0	8.69e-13		2300
2670	1.21e-16	1.24e-17	0	1.38e-16	0		2670	35.2	34.8	33.9	20.3	33.7		2670	0	0	0	0	0		2670	34.4	19.7	34.3	33.5	33.9		2670	0	0	2.44e-14	0	0		2670	30.5	30.9	33.4	26	32.9		2670	0	0	0	0	3.07e-13		2670
3090	6.49e-17	2.02e-17	0	6.32e-17	0		3090	26	21	33.5	4.53	9.88		3090	0	0	0	0	0		3090	16.7	5.93	20.4	26.1	19.5		3090	0	0	8.54e-15	0	0		3090	17.8	16	21.2	13.9	20.1		3090	0	0	0	0	8.84e-14		3090
3580	3.28e-17	2.15e-17	0	2.78e-17	0		3580	9.59	6.62	15.7	0.101	0.593		3580	0	0	0	0	0		3580	4.13	0.731	6.6	11.2	6.37		3580	0	0	2.64e-15	0	0		3580	6.77	4.77	8.04	5.06	7.76		3580	0	0	0	0	1.98e-14		3580
4150	1.63e-17	1.73e-17	0	1.24e-17	0		4150	1.69	1.03	3.95	0	0		4150	0	0	0	0	0		4150	0.468	0	1.08	2.81	1.12		4150	0	0	7.75e-16	0	0		4150	1.72	0.743	1.86	1.27	1.97		4150	0	0	0	0	3.56e-15		4150
4800	7.72e-18	1.22e-17	0	5.3e-18	0		4800	0	0	0.314	0	0		4800	0	0	0	0	0		4800	0	0	0	0.253	0.0215		4800	0	0	1.8e-16	0	0		4800	0.189	0	0.157	0.143	0.214		4800	0	0	0	0	3.01e-16		4800
5560	3.5e-18	7.1e-18	0	2.24e-18	0		5560	0	0	0	0	0		5560	0	0	0	0	0		5560	0	0	0	0	0		5560	0	0	3.54e-17	0	0		5560	0	0	0	0	0		5560	0	0	0	0	0		5560
6440	9.02e-19	2.06e-18	0	5.56e-19	0		6440	0	0	0	0	0		6440	0	0	0	0	0		6440	0	0	0	0	0		6440	0	0	4.14e-18	0	0		6440	0	0	0	0	0		6440	0	0	0	0	0		6440
7460	0	0	0	0	0		7460	0	0	0	0	0		7460	0	0	0	0	0		7460	0	0	0	0	0		7460	0	0	0	0	0		7460	0	0	0	0	0		7460	0	0	0	0	0		7460
8630	0	0	0	0	0		8630	0	0	0	0	0		8630	0	0	0	0	0		8630	0	0	0	0	0		8630	0	0	0	0	0		8630	0	0	0	0	0		8630	0	0	0	0	0		8630
[truncated: 11 more columns]

## Sheet: Transmission spectra_SI_Fig. xx
Wavelength / nm	Transmission [%]
	c1_0h	c1_1.5h	c1_24h	c2_1.5h	c2_24h	c3_1.5h	c3_24h
799.95	88.1892	7.28125	85.9492	34.9992	77.9704	52.7489	72.3236
799.9	88.188	7.28082	85.948	34.9994	77.9681	52.7451	72.3206
799.85	88.1868	7.28038	85.9468	34.9996	77.9658	52.7413	72.3176
799.8	88.1857	7.27995	85.9457	34.9998	77.9635	52.7375	72.3146
799.75	88.1845	7.27952	85.9445	35	77.9612	52.7338	72.3116
799.7	88.1833	7.27908	85.9433	35.0002	77.9589	52.73	72.3086
799.65	88.1822	7.27865	85.9422	35.0004	77.9566	52.7263	72.3056
799.6	88.181	7.27822	85.941	35.0006	77.9543	52.7225	72.3026
799.55	88.1799	7.27778	85.9399	35.0008	77.952	52.7187	72.2996
799.5	88.1787	7.27735	85.9387	35.001	77.9497	52.7149	72.2966
799.45	88.1775	7.27692	85.9375	35.0012	77.9475	52.7112	72.2936
799.4	88.1763	7.27649	85.9364	35.0014	77.9452	52.7074	72.2906
799.35	88.1752	7.27605	85.9352	35.0016	77.9429	52.7036	72.2876
799.3	88.1733	7.27557	85.9333	35.0014	77.942	52.7018	72.2847
799.25	88.1714	7.27508	85.9314	35.0012	77.9412	52.7001	72.2835
799.2	88.1695	7.27459	85.9295	35.001	77.9405	52.6984	72.2822
799.15	88.1676	7.2741	85.9276	35.0007	77.9397	52.6967	72.281
799.1	88.1657	7.27362	85.9257	35.0005	77.9389	52.695	72.2797
799.05	88.1638	7.27313	85.9238	35.0003	77.9381	52.6933	72.2785
799	88.1619	7.27264	85.9219	35	77.9373	52.6915	72.2772
798.95	88.16	7.27215	85.92	34.9998	77.9365	52.6898	72.276
798.9	88.1581	7.27166	85.9181	34.9996	77.9357	52.6881	72.2747
798.85	88.1562	7.27118	85.9162	34.9993	77.935	52.6864	72.2735
798.8	88.1543	7.27069	85.9143	34.9991	77.9342	52.6847	72.2722
798.75	88.1524	7.2702	85.9124	34.9989	77.9334	52.683	72.271
798.7	88.1505	7.26971	85.9105	34.9986	77.9326	52.6813	72.2698
798.65	88.1486	7.26922	85.9086	34.9984	77.9318	52.6795	72.2685
798.6	88.1467	7.26874	85.9067	34.9982	77.931	52.6778	72.2673
798.55	88.1448	7.26825	85.9048	34.9979	77.9302	52.6761	72.266
798.5	88.1429	7.26776	85.9029	34.9977	77.9295	52.6744	72.2648
798.45	88.141	7.26727	85.901	34.9975	77.9287	52.6727	72.2635
798.4	88.1391	7.26678	85.8991	34.9972	77.9279	52.671	72.2623
798.35	88.1372	7.2663	85.8971	34.997	77.9271	52.6692	72.261
798.3	88.1352	7.26581	85.8953	34.9968	77.9263	52.6675	72.2598
798.25	88.1333	7.26532	85.8933	34.9965	77.9255	52.6658	72.2585
798.2	88.1314	7.26483	85.8914	34.9963	77.9247	52.6641	72.2573
798.15	88.1295	7.26434	85.8895	34.9961	77.924	52.6624	72.2561
798.1	88.1277	7.26385	85.8877	34.9958	77.9232	52.6607	72.2548
798.05	88.1271	7.26332	85.8871	34.996	77.9225	52.6591	72.2535
798	88.1265	7.26279	85.8865	34.9963	77.9219	52.6576	72.2522
797.95	88.1259	7.26225	85.8859	34.9965	77.9212	52.656	72.2508
797.9	88.1253	7.26172	85.8853	34.9967	77.9206	52.6544	72.2495
797.85	88.1247	7.26118	85.8847	34.9969	77.9199	52.6528	72.2481
797.8	88.1241	7.26065	85.8841	34.9971	77.9193	52.6513	72.2468
797.75	88.1235	7.26011	85.8835	34.9973	77.9186	52.6497	72.2454
797.7	88.1229	7.25958	85.8829	34.9975	77.918	52.6481	72.244
797.65	88.1223	7.25905	85.8823	34.9977	77.9173	52.6465	72.2427
797.6	88.1217	7.25851	85.8817	34.9979	77.9167	52.645	72.2413
797.55	88.1211	7.25798	85.8811	34.9981	77.916	52.6434	72.24
797.5	88.1205	7.25744	85.8804	34.9983	77.9154	52.6418	72.2386
797.45	88.1198	7.25691	85.8799	34.9985	77.9148	52.6403	72.2373
797.4	88.1192	7.25638	85.8792	34.9987	77.9141	52.6387	72.2359
797.35	88.1186	7.25584	85.8786	34.9989	77.9135	52.6371	72.2345
797.3	88.118	7.25531	85.878	34.9991	77.9128	52.6355	72.2332
797.25	88.1174	7.25477	85.8774	34.9993	77.9122	52.634	72.2318
797.2	88.1168	7.25424	85.8768	34.9995	77.9115	52.6324	72.2305
797.15	88.1162	7.25371	85.8762	34.9997	77.9109	52.6308	72.2291
797.1	88.1156	7.25317	85.8756	34.9999	77.9102	52.6293	72.2278
797.05	88.115	7.25264	85.875	35.0001	77.9096	52.6277	72.2264
797	88.1144	7.2521	85.8744	35.0003	77.9089	52.6261	72.225
796.95	88.1138	7.25157	85.8738	35.0005	77.9083	52.6245	72.2237
796.9	88.1132	7.25103	85.8732	35.0007	77.9076	52.623	72.2223
796.85	88.1124	7.25047	85.8724	35.0009	77.907	52.6214	72.221
796.8	88.1111	7.24979	85.8712	35.0012	77.9061	52.62	72.2196
796.75	88.1099	7.24911	85.8699	35.0015	77.9053	52.6185	72.2182
796.7	88.1086	7.24843	85.8686	35.0018	77.9046	52.6171	72.2168
796.65	88.1073	7.24774	85.8673	35.0021	77.9037	52.6156	72.2153
796.6	88.106	7.24706	85.866	35.0024	77.9029	52.6142	72.2139
796.55	88.1047	7.24638	85.8647	35.0027	77.9021	52.6127	72.2125
796.5	88.1034	7.2457	85.8634	35.003	77.9013	52.6113	72.2111
796.45	88.1021	7.24502	85.8621	35.0033	77.9005	52.6099	72.2097
796.4	88.1008	7.24433	85.8608	35.0036	77.8997	52.6084	72.2083
796.35	88.0996	7.24365	85.8596	35.004	77.8989	52.607	72.2069
796.3	88.0983	7.24297	85.8583	35.0042	77.8981	52.6055	72.2054
796.25	88.097	7.24229	85.857	35.0046	77.8973	52.6041	72.204
796.2	88.0957	7.2416	85.8557	35.0049	77.8965	52.6026	72.2026
796.15	88.0944	7.24092	85.8544	35.0052	77.8957	52.6012	72.2012
796.1	88.0931	7.24024	85.8531	35.0055	77.8949	52.5997	72.1998
796.05	88.0918	7.23956	85.8518	35.0058	77.8941	52.5983	72.1984
796	88.0905	7.23888	85.8506	35.0061	77.8933	52.5968	72.1969
795.95	88.0893	7.23819	85.8493	35.0064	77.8925	52.5954	72.1955
795.9	88.088	7.23751	85.848	35.0067	77.8917	52.5939	72.1941
795.85	88.0867	7.23683	85.8467	35.007	77.8909	52.5925	72.1927
795.8	88.0854	7.23614	85.8454	35.0073	77.8901	52.5911	72.1913
795.75	88.0841	7.23546	85.8441	35.0076	77.8893	52.5896	72.1899
795.7	88.0828	7.23478	85.8428	35.0079	77.8885	52.5882	72.1884
795.65	88.0815	7.2341	85.8415	35.0082	77.8877	52.5867	72.187
795.6	88.0803	7.23349	85.8403	35.0084	77.8867	52.5849	72.1856
795.55	88.0791	7.23306	85.8391	35.0084	77.8852	52.5821	72.1842
795.5	88.0779	7.23263	85.8379	35.0083	77.8838	52.5793	72.1829
795.45	88.0768	7.23221	85.8368	35.0082	77.8824	52.5766	72.1815
795.4	88.0756	7.23178	85.8356	35.0081	77.8809	52.5738	72.1801
795.35	88.0744	7.23135	85.8344	35.0081	77.8795	52.571	72.1788
795.3	88.0732	7.23092	85.8332	35.008	77.8781	52.5682	72.1774
795.25	88.0721	7.2305	85.8321	35.0079	77.8766	52.5655	72.1761
795.2	88.0709	7.23007	85.8309	35.0078	77.8752	52.5627	72.1747
795.15	88.0697	7.22964	85.8297	35.0078	77.8738	52.5599	72.1733
795.1	88.0685	7.22921	85.8285	35.0077	77.8723	52.5571	72.172
795.05	88.0674	7.22879	85.8273	35.0076	77.8709	52.5544	72.1706
795	88.0662	7.22836	85.8262	35.0075	77.8695	52.5516	72.1693
794.95	88.065	7.22793	85.825	35.0075	77.868	52.5488	72.1679
794.9	88.0638	7.2275	85.8238	35.0074	77.8666	52.546	72.1666
794.85	88.0627	7.22708	85.8226	35.0073	77.8651	52.5433	72.1652
794.8	88.0615	7.22665	85.8215	35.0072	77.8637	52.5405	72.1638
794.75	88.0603	7.22622	85.8203	35.0072	77.8623	52.5377	72.1625
794.7	88.0591	7.2258	85.8191	35.0071	77.8608	52.5349	72.1611
794.65	88.0579	7.22537	85.8179	35.007	77.8594	52.5322	72.1598
794.6	88.0568	7.22494	85.8168	35.0069	77.858	52.5294	72.1584
794.55	88.0556	7.22451	85.8156	35.0069	77.8565	52.5266	72.157
794.5	88.0544	7.22409	85.8144	35.0068	77.8551	52.5238	72.1557
794.45	88.0532	7.22366	85.8132	35.0067	77.8537	52.5211	72.1543
794.4	88.0521	7.22323	85.8121	35.0066	77.8522	52.5183	72.153
794.35	88.0508	7.22275	85.8108	35.0065	77.8509	52.516	72.1516
794.3	88.0495	7.22219	85.8095	35.0064	77.8499	52.5145	72.1505
794.25	88.0482	7.22163	85.8081	35.0063	77.8488	52.513	72.1496
794.2	88.0468	7.22106	85.8068	35.0061	77.8477	52.5115	72.1487
794.15	88.0455	7.2205	85.8055	35.006	77.8466	52.51	72.1479
794.1	88.0441	7.21993	85.8041	35.0058	77.8456	52.5085	72.147
794.05	88.0428	7.21937	85.8028	35.0057	77.8445	52.507	72.1461
794	88.0414	7.21881	85.8015	35.0056	77.8434	52.5055	72.1453
793.95	88.0401	7.21824	85.8001	35.0054	77.8424	52.504	72.1444
793.9	88.0388	7.21768	85.7988	35.0053	77.8413	52.5025	72.1435
793.85	88.0374	7.21711	85.7974	35.0051	77.8402	52.501	72.1426
793.8	88.0361	7.21655	85.7961	35.005	77.8392	52.4995	72.1418
793.75	88.0348	7.21599	85.7948	35.0049	77.8381	52.498	72.1409
793.7	88.0334	7.21542	85.7934	35.0047	77.837	52.4965	72.14
793.65	88.0321	7.21486	85.7921	35.0046	77.8359	52.495	72.1392
793.6	88.0307	7.2143	85.7907	35.0044	77.8349	52.4935	72.1383
793.55	88.0294	7.21373	85.7894	35.0043	77.8338	52.492	72.1374
793.5	88.0281	7.21317	85.7881	35.0042	77.8328	52.4905	72.1365
793.45	88.0267	7.2126	85.7867	35.004	77.8317	52.489	72.1357
793.4	88.0254	7.21204	85.7854	35.0039	77.8306	52.4875	72.1348
793.35	88.0241	7.21148	85.784	35.0037	77.8295	52.486	72.1339
793.3	88.0227	7.21091	85.7827	35.0036	77.8285	52.4845	72.133
793.25	88.0214	7.21035	85.7814	35.0035	77.8274	52.483	72.1322
793.2	88.02	7.20979	85.78	35.0033	77.8263	52.4815	72.1313
793.15	88.0187	7.20922	85.7787	35.0032	77.8253	52.48	72.1304
793.1	88.0175	7.20872	85.7775	35.0033	77.8239	52.478	72.1296
793.05	88.0166	7.20829	85.7766	35.0037	77.8224	52.4754	72.1279
793	88.0156	7.20786	85.7756	35.0041	77.8208	52.4728	72.1257
792.95	88.0146	7.20742	85.7746	35.0045	77.8192	52.4703	72.1235
792.9	88.0136	7.20699	85.7736	35.005	77.8176	52.4677	72.1213
792.85	88.0127	7.20656	85.7727	35.0054	77.816	52.4651	72.1191
792.8	88.0117	7.20613	85.7717	35.0058	77.8144	52.4626	72.117
792.75	88.0107	7.20569	85.7707	35.0062	77.8129	52.46	72.1148
792.7	88.0097	7.20526	85.7698	35.0066	77.8113	52.4575	72.1126
792.65	88.0088	7.20483	85.7688	35.007	77.8097	52.4549	72.1104
792.6	88.0078	7.20439	85.7678	35.0074	77.8081	52.4523	72.1082
792.55	88.0068	7.20396	85.7668	35.0078	77.8065	52.4498	72.106
792.5	88.0059	7.20353	85.7659	35.0083	77.8049	52.4472	72.1038
792.45	88.0049	7.2031	85.7649	35.0087	77.8034	52.4446	72.1016
792.4	88.0039	7.20266	85.7639	35.0091	77.8018	52.4421	72.0994
792.35	88.0029	7.20223	85.763	35.0095	77.8002	52.4395	72.0972
792.3	88.002	7.2018	85.762	35.0099	77.7986	52.4369	72.0951
792.25	88.001	7.20137	85.761	35.0104	77.797	52.4344	72.0929
792.2	88	7.20093	85.76	35.0108	77.7955	52.4318	72.0907
792.15	87.9991	7.2005	85.7591	35.0112	77.7939	52.4293	72.0885
792.1	87.9981	7.20007	85.7581	35.0116	77.7923	52.4267	72.0863
792.05	87.9971	7.19963	85.7571	35.012	77.7907	52.4241	72.0841
792	87.9961	7.1992	85.7561	35.0124	77.7891	52.4216	72.0819
791.95	87.9952	7.19877	85.7552	35.0128	77.7875	52.419	72.0797
791.9	87.9942	7.19834	85.7542	35.0132	77.7859	52.4164	72.0775
791.85	87.9929	7.19772	85.7529	35.0134	77.7847	52.4143	72.0754
791.8	87.9913	7.19698	85.7513	35.0134	77.7837	52.4123	72.0737
791.75	87.9897	7.19624	85.7497	35.0134	77.7827	52.4104	72.0723
791.7	87.9881	7.1955	85.7481	35.0135	77.7816	52.4085	72.0709
791.65	87.9865	7.19476	85.7465	35.0135	77.7806	52.4065	72.0695
791.6	87.9849	7.19402	85.7449	35.0135	77.7796	52.4046	72.0681
791.55	87.9833	7.19328	85.7433	35.0135	77.7786	52.4027	72.0666
791.5	87.9817	7.19254	85.7417	35.0135	77.7775	52.4008	72.0652
791.45	87.9801	7.1918	85.7401	35.0135	77.7765	52.3988	72.0638
791.4	87.9785	7.19106	85.7386	35.0135	77.7755	52.3969	72.0624
791.35	87.977	7.19032	85.737	35.0135	77.7745	52.395	72.061
791.3	87.9754	7.18958	85.7354	35.0135	77.7734	52.3931	72.0596
791.25	87.9738	7.18884	85.7338	35.0135	77.7724	52.3911	72.0582
791.2	87.9722	7.1881	85.7322	35.0135	77.7714	52.3892	72.0567
791.15	87.9706	7.18736	85.7306	35.0135	77.7704	52.3873	72.0553
791.1	87.969	7.18662	85.729	35.0135	77.7694	52.3853	72.0539
791.05	87.9674	7.18588	85.7274	35.0135	77.7683	52.3834	72.0525
791	87.9658	7.18514	85.7258	35.0135	77.7673	52.3815	72.0511
790.95	87.9643	7.1844	85.7242	35.0135	77.7663	52.3796	72.0497
790.9	87.9626	7.18366	85.7227	35.0135	77.7653	52.3776	72.0482
790.85	87.9611	7.18292	85.7211	35.0135	77.7643	52.3757	72.0468
790.8	87.9595	7.18218	85.7195	35.0135	77.7632	52.3738	72.0454
790.75	87.9579	7.18144	85.7179	35.0135	77.7622	52.3718	72.044
790.7	87.9563	7.1807	85.7163	35.0135	77.7612	52.3699	72.0426
790.65	87.9547	7.17996	85.7147	35.0135	77.7601	52.368	72.0412
790.6	87.9531	7.17958	85.7131	35.0136	77.7584	52.3658	72.0398
790.55	87.9516	7.17936	85.7116	35.0136	77.7564	52.3634	72.0379
790.5	87.95	7.17915	85.71	35.0137	77.7543	52.3611	72.036
790.45	87.9484	7.17893	85.7084	35.0137	77.7523	52.3588	72.0341
790.4	87.9468	7.17872	85.7069	35.0138	77.7502	52.3565	72.0322
790.35	87.9453	7.1785	85.7053	35.0138	77.7482	52.3541	72.0303
790.3	87.9437	7.17828	85.7037	35.0139	77.7461	52.3518	72.0284
790.25	87.9421	7.17807	85.7021	35.0139	77.7441	52.3494	72.0265
790.2	87.9406	7.17785	85.7006	35.014	77.742	52.3471	72.0246
790.15	87.939	7.17763	85.699	35.014	77.74	52.3448	72.0227
790.1	87.9374	7.17742	85.6974	35.0141	77.7379	52.3424	72.0207
790.05	87.9359	7.1772	85.6959	35.0142	77.7359	52.3401	72.0188
790	87.9343	7.17698	85.6943	35.0142	77.7338	52.3378	72.0169
789.95	87.9327	7.17677	85.6927	35.0143	77.7318	52.3355	72.015
789.9	87.9311	7.17655	85.6911	35.0143	77.7297	52.3331	72.0131
789.85	87.9296	7.17633	85.6896	35.0144	77.7277	52.3308	72.0112
789.8	87.928	7.17612	85.688	35.0144	77.7256	52.3284	72.0093
789.75	87.9264	7.1759	85.6864	35.0145	77.7236	52.3261	72.0074
789.7	87.9249	7.17568	85.6849	35.0145	77.7215	52.3238	72.0055
789.65	87.9233	7.17547	85.6833	35.0146	77.7194	52.3215	72.0036
789.6	87.9217	7.17525	85.6817	35.0147	77.7174	52.3191	72.0016
789.55	87.9202	7.17503	85.6801	35.0147	77.7154	52.3168	71.9997
789.5	87.9186	7.17482	85.6786	35.0148	77.7133	52.3145	71.9978
789.45	87.917	7.1746	85.677	35.0148	77.7113	52.3121	71.9959
789.4	87.9154	7.17438	85.6754	35.0149	77.7092	52.3098	71.994
789.35	87.9137	7.17375	85.6737	35.015	77.7077	52.3082	71.9921
789.3	87.9119	7.17303	85.6719	35.0152	77.7064	52.3068	71.9905
789.25	87.9101	7.1723	85.6701	35.0153	77.7051	52.3053	71.989
789.2	87.9083	7.17157	85.6683	35.0155	77.7037	52.3039	71.9875
789.15	87.9065	7.17085	85.6665	35.0156	77.7024	52.3025	71.986
789.1	87.9047	7.17012	85.6647	35.0158	77.701	52.301	71.9845
789.05	87.9029	7.1694	85.6629	35.0159	77.6997	52.2996	71.9829
789	87.9012	7.16868	85.6612	35.0161	77.6984	52.2982	71.9814
788.95	87.8994	7.16795	85.6594	35.0163	77.6971	52.2967	71.9799
788.9	87.8976	7.16723	85.6576	35.0164	77.6957	52.2953	71.9784
788.85	87.8958	7.1665	85.6558	35.0166	77.6944	52.2939	71.9769
788.8	87.894	7.16578	85.654	35.0167	77.693	52.2924	71.9754
788.75	87.8922	7.16505	85.6522	35.0169	77.6917	52.291	71.9738
788.7	87.8904	7.16432	85.6504	35.017	77.6904	52.2896	71.9723
788.65	87.8886	7.1636	85.6486	35.0172	77.689	52.2881	71.9708
788.6	87.8868	7.16287	85.6468	35.0174	77.6877	52.2867	71.9693
788.55	87.885	7.16215	85.645	35.0175	77.6864	52.2852	71.9677
788.5	87.8832	7.16142	85.6432	35.0177	77.685	52.2838	71.9662
788.45	87.8815	7.1607	85.6415	35.0178	77.6837	52.2824	71.9647
788.4	87.8797	7.15997	85.6397	35.018	77.6823	52.2809	71.9632
788.35	87.8779	7.15925	85.6379	35.0181	77.681	52.2795	71.9617
788.3	87.8761	7.15852	85.6361	35.0183	77.6797	52.2781	71.9602
788.25	87.8743	7.1578	85.6343	35.0185	77.6783	52.2766	71.9586
788.2	87.8725	7.15707	85.6325	35.0186	77.677	52.2752	71.9571
788.15	87.8707	7.15635	85.6307	35.0188	77.6757	52.2738	71.9556
788.1	87.869	7.15583	85.629	35.0183	77.6746	52.2718	71.9541
788.05	87.8672	7.15532	85.6272	35.0178	77.6736	52.2698	71.9522
788	87.8655	7.15482	85.6255	35.0173	77.6726	52.2677	71.9503
787.95	87.8637	7.15431	85.6237	35.0167	77.6715	52.2657	71.9484
787.9	87.862	7.15381	85.622	35.0162	77.6705	52.2636	71.9465
787.85	87.8603	7.15331	85.6203	35.0156	77.6695	52.2616	71.9446
787.8	87.8585	7.1528	85.6185	35.0151	77.6685	52.2595	71.9427
787.75	87.8568	7.1523	85.6168	35.0145	77.6674	52.2575	71.9408
787.7	87.8551	7.15179	85.615	35.014	77.6664	52.2555	71.9389
787.65	87.8533	7.15129	85.6133	35.0134	77.6654	52.2534	71.937
787.6	87.8516	7.15078	85.6116	35.0129	77.6644	52.2514	71.9351
787.55	87.8498	7.15028	85.6098	35.0124	77.6633	52.2493	71.9332
787.5	87.8481	7.14978	85.6081	35.0118	77.6623	52.2473	71.9313
787.45	87.8464	7.14927	85.6064	35.0113	77.6613	52.2452	71.9294
787.4	87.8446	7.14877	85.6046	35.0107	77.6603	52.2432	71.9275
787.35	87.8429	7.14826	85.6029	35.0102	77.6593	52.2411	71.9256
787.3	87.8411	7.14776	85.6011	35.0096	77.6582	52.2391	71.9237
787.25	87.8394	7.14726	85.5994	35.0091	77.6572	52.2371	71.9218
787.2	87.8377	7.14675	85.5977	35.0085	77.6562	52.235	71.9199
787.15	87.8359	7.14625	85.5959	35.008	77.6552	52.233	71.918
787.1	87.8342	7.14574	85.5942	35.0075	77.6541	52.2309	71.9161
787.05	87.8324	7.14524	85.5924	35.0069	77.6531	52.2289	71.9142
787	87.8307	7.14473	85.5907	35.0064	77.6521	52.2268	71.9123
786.95	87.829	7.14423	85.589	35.0058	77.6511	52.2248	71.9104
786.9	87.8272	7.14372	85.5872	35.0053	77.65	52.2228	71.9085
786.85	87.8255	7.1429	85.5854	35.0058	77.6485	52.2209	71.9067
786.8	87.8237	7.14207	85.5837	35.0064	77.6469	52.219	71.9056
786.75	87.8219	7.14125	85.5819	35.007	77.6453	52.2171	71.9045
786.7	87.8201	7.14043	85.5801	35.0075	77.6438	52.2152	71.9034
786.65	87.8183	7.13961	85.5783	35.0081	77.6422	52.2134	71.9023
786.6	87.8166	7.13878	85.5765	35.0087	77.6407	52.2115	71.9012
786.55	87.8148	7.13796	85.5748	35.0092	77.6391	52.2096	71.9001
786.5	87.813	7.13714	85.573	35.0098	77.6376	52.2077	71.899
786.45	87.8112	7.13631	85.5712	35.0104	77.636	52.2058	71.8979
786.4	87.8094	7.13549	85.5694	35.011	77.6345	52.2039	71.8968
786.35	87.8076	7.13467	85.5676	35.0115	77.6329	52.2021	71.8957
786.3	87.8059	7.13385	85.5659	35.0121	77.6313	52.2002	71.8945
786.25	87.8041	7.13302	85.5641	35.0127	77.6298	52.1983	71.8934
786.2	87.8023	7.1322	85.5623	35.0132	77.6282	52.1964	71.8923
786.15	87.8005	7.13138	85.5605	35.0138	77.6267	52.1945	71.8912
786.1	87.7987	7.13056	85.5587	35.0144	77.6251	52.1927	71.8901
786.05	87.7969	7.12973	85.557	35.015	77.6235	52.1908	71.889
786	87.7952	7.12891	85.5552	35.0155	77.622	52.1889	71.8879
785.95	87.7934	7.12809	85.5534	35.0161	77.6204	52.187	71.8868
785.9	87.7916	7.12726	85.5516	35.0167	77.6189	52.1851	71.8857
785.85	87.7898	7.12644	85.5498	35.0172	77.6173	52.1832	71.8846
785.8	87.788	7.12562	85.5481	35.0178	77.6158	52.1814	71.8834
785.75	87.7863	7.1248	85.5463	35.0184	77.6142	52.1795	71.8824
785.7	87.7845	7.12397	85.5445	35.019	77.6126	52.1776	71.8812
785.65	87.7827	7.1232	85.5427	35.0195	77.6112	52.1757	71.8801
785.6	87.7813	7.12279	85.5413	35.0194	77.6103	52.1737	71.8789
785.55	87.7798	7.12238	85.5398	35.0193	77.6095	52.1716	71.8773
785.5	87.7784	7.12196	85.5384	35.0192	77.6087	52.1696	71.8756
785.45	87.7769	7.12155	85.5369	35.019	77.6078	52.1675	71.874
785.4	87.7754	7.12114	85.5354	35.0189	77.607	52.1655	71.8724
785.35	87.774	7.12073	85.534	35.0188	77.6062	52.1634	71.8707
785.3	87.7725	7.12032	85.5325	35.0187	77.6054	52.1614	71.8691
785.25	87.7711	7.11991	85.531	35.0186	77.6045	52.1593	71.8675
785.2	87.7696	7.11949	85.5296	35.0185	77.6037	52.1573	71.8658
785.15	87.7681	7.11908	85.5281	35.0183	77.6029	52.1552	71.8642
785.1	87.7667	7.11867	85.5267	35.0182	77.602	52.1532	71.8626
785.05	87.7652	7.11826	85.5252	35.0181	77.6012	52.1511	71.8609
785	87.7637	7.11785	85.5237	35.018	77.6004	52.1491	71.8593
784.95	87.7623	7.11744	85.5223	35.0179	77.5995	52.147	71.8577
784.9	87.7608	7.11702	85.5208	35.0178	77.5987	52.145	71.856
784.85	87.7594	7.11661	85.5194	35.0176	77.5979	52.1429	71.8544
784.8	87.7579	7.1162	85.5179	35.0175	77.5971	52.1409	71.8528
784.75	87.7564	7.11579	85.5164	35.0174	77.5962	52.1388	71.8511
784.7	87.755	7.11538	85.515	35.0173	77.5954	52.1368	71.8495
784.65	87.7535	7.11496	85.5135	35.0172	77.5946	52.1348	71.8478
784.6	87.752	7.11455	85.5121	35.0171	77.5937	52.1327	71.8462
784.55	87.7506	7.11414	85.5106	35.017	77.5929	52.1307	71.8446
784.5	87.7491	7.11373	85.5091	35.0168	77.5921	52.1286	71.843
784.45	87.7477	7.11332	85.5077	35.0167	77.5913	52.1266	71.8413
784.4	87.7459	7.11291	85.5059	35.0166	77.5902	52.1246	71.8397
784.35	87.7432	7.11251	85.5032	35.0165	77.5883	52.123	71.838
784.3	87.7406	7.11211	85.5006	35.0164	77.5864	52.1215	71.8363
784.25	87.7379	7.11171	85.4979	35.0164	77.5846	52.1198	71.8346
784.2	87.7352	7.11131	85.4952	35.0163	77.5827	52.1183	71.8329
784.15	87.7325	7.11091	85.4925	35.0162	77.5808	52.1167	71.8312
784.1	87.7298	7.11051	85.4899	35.0161	77.5789	52.1151	71.8294
784.05	87.7272	7.11011	85.4872	35.016	77.5771	52.1135	71.8277
784	87.7245	7.10971	85.4845	35.0159	77.5752	52.1119	71.826
783.95	87.7218	7.10931	85.4818	35.0158	77.5733	52.1103	71.8243
783.9	87.7191	7.10891	85.4791	35.0158	77.5715	52.1087	71.8226
783.85	87.7165	7.10851	85.4765	35.0157	77.5696	52.1071	71.8208
783.8	87.7138	7.10811	85.4738	35.0156	77.5677	52.1055	71.8191
783.75	87.7111	7.10771	85.4711	35.0155	77.5658	52.1039	71.8174
783.7	87.7084	7.10731	85.4684	35.0154	77.564	52.1023	71.8157
783.65	87.7057	7.10691	85.4657	35.0153	77.5621	52.1007	71.814
783.6	87.7031	7.10651	85.4631	35.0153	77.5602	52.0991	71.8123
783.55	87.7004	7.10611	85.4604	35.0152	77.5584	52.0975	71.8106
783.5	87.6977	7.10571	85.4577	35.0151	77.5565	52.096	71.8088
783.45	87.695	7.10531	85.455	35.015	77.5546	52.0944	71.8071
783.4	87.6924	7.10491	85.4524	35.0149	77.5527	52.0928	71.8054
783.35	87.6897	7.10451	85.4497	35.0148	77.5509	52.0912	71.8037
783.3	87.687	7.10411	85.447	35.0147	77.549	52.0896	71.802
783.25	87.6843	7.10371	85.4443	35.0147	77.5471	52.088	71.8002
783.2	87.6817	7.10331	85.4417	35.0146	77.5452	52.0864	71.7985
783.15	87.6793	7.10279	85.4393	35.0147	77.5436	52.0845	71.7968
783.1	87.6777	7.10203	85.4377	35.0155	77.5422	52.0821	71.795
783.05	87.676	7.10127	85.436	35.0163	77.5409	52.0796	71.7932
783	87.6743	7.10051	85.4343	35.017	77.5396	52.0772	71.7913
782.95	87.6727	7.09975	85.4326	35.0178	77.5382	52.0747	71.7895
782.9	87.671	7.09899	85.431	35.0186	77.5369	52.0723	71.7876
782.85	87.6693	7.09823	85.4293	35.0194	77.5356	52.0698	71.7858
782.8	87.6676	7.09747	85.4276	35.0202	77.5342	52.0674	71.7839
782.75	87.666	7.09671	85.426	35.0209	77.5329	52.0649	71.7821
782.7	87.6643	7.09595	85.4243	35.0217	77.5316	52.0625	71.7802
782.65	87.6626	7.0952	85.4226	35.0225	77.5302	52.06	71.7784
782.6	87.661	7.09443	85.421	35.0233	77.5289	52.0576	71.7765
782.55	87.6593	7.09368	85.4193	35.024	77.5276	52.0551	71.7747
782.5	87.6576	7.09292	85.4176	35.0248	77.5262	52.0527	71.7728
782.45	87.656	7.09216	85.416	35.0256	77.5249	52.0502	71.771
782.4	87.6543	7.0914	85.4143	35.0264	77.5236	52.0478	71.7691
782.35	87.6526	7.09064	85.4126	35.0271	77.5222	52.0453	71.7673
782.3	87.651	7.08988	85.411	35.0279	77.5209	52.0429	71.7654
782.25	87.6493	7.08912	85.4093	35.0287	77.5196	52.0404	71.7636
782.2	87.6476	7.08836	85.4076	35.0295	77.5182	52.038	71.7617
782.15	87.6459	7.0876	85.406	35.0303	77.5169	52.0355	71.7599
782.1	87.6443	7.08684	85.4043	35.031	77.5156	52.0331	71.758
782.05	87.6426	7.08608	85.4026	35.0318	77.5142	52.0306	71.7562
782	87.6409	7.08532	85.4009	35.0326	77.5129	52.0282	71.7543
781.95	87.6393	7.08456	85.3993	35.0333	77.5116	52.0257	71.7524
781.9	87.6374	7.08385	85.3974	35.0339	77.5099	52.0233	71.7506
781.85	87.6352	7.0832	85.3952	35.034	77.5079	52.021	71.7487
781.8	87.633	7.08256	85.393	35.0341	77.5058	52.0187	71.7468
781.75	87.6309	7.08191	85.3909	35.0342	77.5037	52.0164	71.7449
781.7	87.6287	7.08127	85.3887	35.0343	77.5017	52.014	71.743
781.65	87.6265	7.08062	85.3865	35.0344	77.4997	52.0117	71.7411
781.6	87.6243	7.07997	85.3843	35.0345	77.4976	52.0094	71.7392
781.55	87.6222	7.07933	85.3822	35.0346	77.4955	52.0071	71.7373
781.5	87.62	7.07868	85.38	35.0347	77.4935	52.0048	71.7354
781.45	87.6178	7.07803	85.3778	35.0348	77.4914	52.0024	71.7335
781.4	87.6156	7.07739	85.3756	35.0349	77.4894	52.0001	71.7316
781.35	87.6135	7.07674	85.3735	35.035	77.4873	51.9978	71.7297
781.3	87.6113	7.07609	85.3713	35.0351	77.4853	51.9955	71.7278
781.25	87.6091	7.07545	85.3691	35.0352	77.4832	51.9931	71.7259
781.2	87.6069	7.0748	85.3669	35.0353	77.4812	51.9908	71.7241
781.15	87.6048	7.07416	85.3648	35.0354	77.4791	51.9885	71.7221
781.1	87.6026	7.07351	85.3626	35.0355	77.4771	51.9862	71.7202
781.05	87.6004	7.07286	85.3604	35.0356	77.475	51.9838	71.7184
781	87.5982	7.07222	85.3582	35.0357	77.473	51.9815	71.7164
780.95	87.5961	7.07157	85.3561	35.0358	77.4709	51.9792	71.7146
780.9	87.5939	7.07092	85.3539	35.0359	77.4689	51.9769	71.7127
780.85	87.5917	7.07028	85.3517	35.036	77.4668	51.9746	71.7108
780.8	87.5895	7.06963	85.3495	35.0361	77.4648	51.9722	71.7089
780.75	87.5874	7.06899	85.3474	35.0362	77.4627	51.9699	71.707
780.7	87.5852	7.06834	85.3452	35.0363	77.4607	51.9676	71.7051
780.65	87.5834	7.06779	85.3434	35.0366	77.4591	51.9656	71.7032
780.6	87.5818	7.06732	85.3418	35.037	77.4578	51.9638	71.7018
780.55	87.5803	7.06686	85.3403	35.0375	77.4566	51.962	71.7006
780.5	87.5787	7.06639	85.3387	35.0379	77.4554	51.9602	71.6994
780.45	87.5772	7.06592	85.3372	35.0384	77.4542	51.9584	71.6983
780.4	87.5756	7.06545	85.3357	35.0388	77.453	51.9566	71.6971
780.35	87.5741	7.06498	85.3341	35.0393	77.4517	51.9548	71.6959
780.3	87.5726	7.06451	85.3326	35.0397	77.4505	51.953	71.6947
780.25	87.571	7.06404	85.331	35.0401	77.4493	51.9512	71.6936
780.2	87.5695	7.06357	85.3295	35.0406	77.4481	51.9494	71.6924
780.15	87.5679	7.0631	85.3279	35.041	77.4469	51.9476	71.6912
780.1	87.5664	7.06263	85.3264	35.0415	77.4456	51.9458	71.6901
780.05	87.5648	7.06216	85.3248	35.0419	77.4444	51.944	71.6889
780	87.5633	7.06169	85.3233	35.0424	77.4432	51.9422	71.6877
779.95	87.5618	7.06122	85.3218	35.0428	77.442	51.9404	71.6866
779.9	87.5602	7.06075	85.3202	35.0433	77.4407	51.9386	71.6854
779.85	87.5587	7.06028	85.3187	35.0437	77.4395	51.9368	71.6842
779.8	87.5571	7.05982	85.3171	35.0442	77.4383	51.935	71.683
779.75	87.5556	7.05935	85.3156	35.0446	77.4371	51.9332	71.6819
779.7	87.554	7.05888	85.314	35.0451	77.4359	51.9314	71.6807
779.65	87.5525	7.05841	85.3125	35.0455	77.4347	51.9296	71.6795
779.6	87.551	7.05794	85.311	35.046	77.4334	51.9278	71.6784
779.55	87.5494	7.05747	85.3094	35.0464	77.4322	51.926	71.6772
779.5	87.5479	7.057	85.3079	35.0469	77.431	51.9242	71.676
779.45	87.5463	7.05653	85.3063	35.0473	77.4298	51.9224	71.6749
779.4	87.545	7.05598	85.305	35.0475	77.4285	51.9204	71.6737
779.35	87.5438	7.05538	85.3038	35.0475	77.4271	51.9184	71.6718
779.3	87.5426	7.05478	85.3026	35.0475	77.4258	51.9163	71.6696
779.25	87.5414	7.05418	85.3014	35.0475	77.4244	51.9143	71.6675
779.2	87.5402	7.05358	85.3002	35.0475	77.4231	51.9123	71.6653
779.15	87.539	7.05298	85.299	35.0475	77.4218	51.9102	71.6632
779.1	87.5378	7.05238	85.2978	35.0475	77.4204	51.9082	71.6611
779.05	87.5366	7.05178	85.2966	35.0476	77.4191	51.9061	71.6589
779	87.5354	7.05118	85.2954	35.0476	77.4178	51.9041	71.6568
778.95	87.5342	7.05058	85.2942	35.0476	77.4164	51.902	71.6546
778.9	87.533	7.04998	85.293	35.0476	77.4151	51.9	71.6525
778.85	87.5318	7.04938	85.2918	35.0476	77.4137	51.8979	71.6503
778.8	87.5306	7.04878	85.2906	35.0476	77.4124	51.8959	71.6482
778.75	87.5294	7.04819	85.2894	35.0476	77.4111	51.8938	71.646
778.7	87.5282	7.04759	85.2882	35.0476	77.4097	51.8918	71.6439
778.65	87.527	7.04699	85.287	35.0476	77.4084	51.8897	71.6417
778.6	87.5258	7.04639	85.2858	35.0476	77.407	51.8877	71.6396
778.55	87.5246	7.04579	85.2846	35.0476	77.4057	51.8856	71.6374
778.5	87.5233	7.04519	85.2834	35.0476	77.4044	51.8836	71.6353
778.45	87.5221	7.04459	85.2822	35.0476	77.403	51.8816	71.6331
778.4	87.5209	7.04399	85.281	35.0476	77.4017	51.8795	71.631
778.35	87.5198	7.04339	85.2798	35.0476	77.4004	51.8775	71.6288
778.3	87.5185	7.04279	85.2785	35.0476	77.399	51.8754	71.6267
778.25	87.5173	7.0422	85.2773	35.0476	77.3977	51.8734	71.6245
778.2	87.5161	7.0416	85.2761	35.0476	77.3963	51.8713	71.6224
778.15	87.5147	7.04097	85.2747	35.0482	77.3958	51.8698	71.6202
778.1	87.5132	7.04033	85.2732	35.0491	77.3955	51.8683	71.619
778.05	87.5117	7.0397	85.2717	35.05	77.3952	51.8669	71.6179
778	87.5102	7.03906	85.2702	35.0509	77.3949	51.8655	71.6169
777.95	87.5087	7.03843	85.2687	35.0518	77.3947	51.864	71.6158
777.9	87.5072	7.0378	85.2672	35.0527	77.3944	51.8626	71.6147
777.85	87.5057	7.03716	85.2657	35.0536	77.3941	51.8612	71.6136
777.8	87.5042	7.03653	85.2643	35.0545	77.3938	51.8597	71.6125
777.75	87.5028	7.03589	85.2627	35.0554	77.3935	51.8583	71.6114
777.7	87.5013	7.03526	85.2613	35.0563	77.3932	51.8569	71.6104
777.65	87.4998	7.03462	85.2598	35.0572	77.3929	51.8554	71.6093
777.6	87.4983	7.03399	85.2583	35.0581	77.3927	51.854	71.6082
777.55	87.4968	7.03335	85.2568	35.059	77.3924	51.8526	71.6071
777.5	87.4953	7.03271	85.2553	35.0599	77.3921	51.8511	71.606
777.45	87.4938	7.03208	85.2538	35.0608	77.3918	51.8497	71.6049
777.4	87.4923	7.03144	85.2523	35.0617	77.3915	51.8483	71.6039
777.35	87.4908	7.03081	85.2508	35.0626	77.3912	51.8469	71.6028
777.3	87.4893	7.03017	85.2493	35.0635	77.3909	51.8454	71.6017
777.25	87.4878	7.02954	85.2478	35.0643	77.3906	51.844	71.6006
777.2	87.4863	7.02891	85.2463	35.0652	77.3904	51.8426	71.5995
777.15	87.4848	7.02827	85.2448	35.0661	77.3901	51.8411	71.5984
777.1	87.4833	7.02764	85.2433	35.067	77.3898	51.8397	71.5974
777.05	87.4818	7.027	85.2418	35.0679	77.3895	51.8383	71.5963
777	87.4803	7.02637	85.2403	35.0688	77.3892	51.8368	71.5952
776.95	87.4788	7.02573	85.2388	35.0697	77.3889	51.8354	71.5941
776.9	87.4772	7.02515	85.2372	35.0704	77.387	51.8332	71.593
776.85	87.4755	7.02457	85.2355	35.0711	77.3848	51.8308	71.5916
776.8	87.4739	7.024	85.2339	35.0718	77.3826	51.8285	71.5902
776.75	87.4722	7.02343	85.2322	35.0724	77.3804	51.8261	71.5888
776.7	87.4706	7.02286	85.2306	35.0731	77.3782	51.8237	71.5874
776.65	87.4689	7.02228	85.2289	35.0738	77.376	51.8214	71.5859
776.6	87.4673	7.02171	85.2272	35.0745	77.3738	51.819	71.5845
776.55	87.4656	7.02114	85.2256	35.0751	77.3716	51.8167	71.5831
776.5	87.4639	7.02056	85.2239	35.0758	77.3694	51.8143	71.5817
776.45	87.4623	7.01999	85.2223	35.0765	77.3672	51.812	71.5803
776.4	87.4606	7.01942	85.2206	35.0771	77.365	51.8096	71.5789
776.35	87.459	7.01884	85.219	35.0778	77.3628	51.8072	71.5774
776.3	87.4573	7.01827	85.2173	35.0785	77.3606	51.8049	71.576
776.25	87.4557	7.0177	85.2156	35.0791	77.3584	51.8025	71.5746
776.2	87.454	7.01712	85.214	35.0798	77.3562	51.8002	71.5732
776.15	87.4523	7.01655	85.2123	35.0805	77.354	51.7978	71.5718
776.1	87.4507	7.01598	85.2107	35.0812	77.3518	51.7954	71.5703
776.05	87.449	7.0154	85.209	35.0818	77.3496	51.7931	71.5689
776	87.4474	7.01483	85.2074	35.0825	77.3474	51.7907	71.5675
775.95	87.4457	7.01426	85.2057	35.0832	77.3452	51.7884	71.5661
775.9	87.4441	7.01368	85.2041	35.0838	77.343	51.786	71.5647
775.85	87.4424	7.01311	85.2024	35.0845	77.3408	51.7836	71.5632
775.8	87.4407	7.01254	85.2007	35.0852	77.3386	51.7813	71.5618
775.75	87.4391	7.01196	85.1991	35.0859	77.3364	51.7789	71.5604
775.7	87.4374	7.01139	85.1974	35.0865	77.3342	51.7766	71.559
775.65	87.4356	7.01082	85.1956	35.0869	77.3336	51.7748	71.5576
775.6	87.4338	7.01025	85.1938	35.0872	77.3331	51.773	71.5563
775.55	87.432	7.00969	85.192	35.0876	77.3325	51.7713	71.5549
775.5	87.4302	7.00912	85.1902	35.0879	77.332	51.7695	71.5536
775.45	87.4283	7.00855	85.1883	35.0883	77.3315	51.7678	71.5523
775.4	87.4265	7.00798	85.1865	35.0886	77.3309	51.766	71.551
775.35	87.4247	7.00741	85.1847	35.0889	77.3304	51.7642	71.5496
775.3	87.4229	7.00684	85.1829	35.0893	77.3299	51.7625	71.5483
775.25	87.4211	7.00627	85.1811	35.0896	77.3293	51.7607	71.547
775.2	87.4193	7.00571	85.1792	35.09	77.3288	51.759	71.5456
775.15	87.4174	7.00514	85.1774	35.0903	77.3282	51.7572	71.5443
775.1	87.4156	7.00457	85.1756	35.0907	77.3277	51.7554	71.543
775.05	87.4138	7.004	85.1738	35.091	77.3272	51.7537	71.5417
775	87.412	7.00343	85.172	35.0913	77.3266	51.7519	71.5403
774.95	87.4102	7.00286	85.1702	35.0917	77.3261	51.7501	71.539
774.9	87.4083	7.0023	85.1683	35.092	77.3256	51.7484	71.5377
774.85	87.4065	7.00173	85.1665	35.0924	77.325	51.7466	71.5364
774.8	87.4047	7.00116	85.1647	35.0927	77.3245	51.7449	71.535
774.75	87.4029	7.00059	85.1629	35.0931	77.324	51.7431	71.5337
774.7	87.4011	7.00002	85.1611	35.0934	77.3234	51.7413	71.5324
774.65	87.3992	6.99946	85.1593	35.0938	77.3229	51.7396	71.531
774.6	87.3974	6.99889	85.1574	35.0941	77.3224	51.7378	71.5297
774.55	87.3956	6.99832	85.1556	35.0944	77.3218	51.7361	71.5284
774.5	87.3938	6.99775	85.1538	35.0948	77.3213	51.7343	71.5271
774.45	87.392	6.99718	85.1521	35.0951	77.3207	51.7326	71.5258
774.4	87.3911	6.99656	85.1511	35.0954	77.3195	51.7311	71.5244
774.35	87.3901	6.99595	85.1501	35.0957	77.3183	51.7296	71.523
774.3	87.3892	6.99533	85.1492	35.0959	77.3171	51.7281	71.5216
774.25	87.3882	6.99472	85.1482	35.0962	77.3159	51.7266	71.5201
774.2	87.3872	6.99411	85.1472	35.0965	77.3148	51.7251	71.5187
774.15	87.3863	6.99349	85.1463	35.0967	77.3136	51.7235	71.5173
774.1	87.3853	6.99288	85.1453	35.097	77.3124	51.722	71.5158
774.05	87.3844	6.99226	85.1444	35.0973	77.3112	51.7205	71.5144
774	87.3834	6.99165	85.1434	35.0975	77.31	51.719	71.513
773.95	87.3824	6.99104	85.1424	35.0978	77.3088	51.7175	71.5116
773.9	87.3815	6.99042	85.1415	35.0981	77.3076	51.716	71.5101
773.85	87.3805	6.98981	85.1405	35.0984	77.3064	51.7145	71.5087
773.8	87.3795	6.98919	85.1396	35.0986	77.3052	51.713	71.5073
773.75	87.3786	6.98858	85.1386	35.0989	77.3041	51.7115	71.5059
773.7	87.3776	6.98796	85.1376	35.0992	77.3029	51.71	71.5044
773.65	87.3767	6.98735	85.1367	35.0994	77.3017	51.7085	71.503
773.6	87.3757	6.98674	85.1357	35.0997	77.3005	51.707	71.5016
773.55	87.3748	6.98612	85.1347	35.1	77.2993	51.7055	71.5002
773.5	87.3738	6.98551	85.1338	35.1003	77.2981	51.704	71.4987
773.45	87.3728	6.98489	85.1328	35.1005	77.2969	51.7025	71.4973
773.4	87.3719	6.98428	85.1319	35.1008	77.2957	51.7009	71.4959
773.35	87.3709	6.98366	85.1309	35.1011	77.2946	51.6994	71.4945
773.3	87.3699	6.98305	85.1299	35.1013	77.2934	51.6979	71.493
773.25	87.369	6.98243	85.129	35.1016	77.2922	51.6964	71.4916
773.2	87.3679	6.98179	85.1279	35.1019	77.2909	51.6949	71.4902
773.15	87.3665	6.98101	85.1265	35.1021	77.2896	51.6932	71.4888
773.1	87.365	6.98023	85.125	35.1024	77.2882	51.6915	71.4874
773.05	87.3635	6.97945	85.1235	35.1027	77.2868	51.6899	71.4861
773	87.362	6.97867	85.122	35.1029	77.2854	51.6882	71.4847
772.95	87.3606	6.97789	85.1205	35.1032	77.284	51.6865	71.4834
772.9	87.3591	6.97711	85.1191	35.1035	77.2826	51.6848	71.482
772.85	87.3576	6.97633	85.1176	35.1037	77.2812	51.6832	71.4806
772.8	87.3561	6.97555	85.1161	35.104	77.2799	51.6815	71.4793
772.75	87.3546	6.97477	85.1146	35.1043	77.2785	51.6798	71.4779
772.7	87.3532	6.97399	85.1132	35.1046	77.2771	51.6781	71.4766
772.65	87.3517	6.97321	85.1117	35.1048	77.2757	51.6765	71.4752
772.6	87.3502	6.97243	85.1102	35.1051	77.2743	51.6748	71.4739
772.55	87.3487	6.97165	85.1087	35.1054	77.2729	51.6731	71.4725
772.5	87.3473	6.97087	85.1073	35.1056	77.2716	51.6714	71.4712
772.45	87.3458	6.97009	85.1058	35.1059	77.2702	51.6697	71.4698
772.4	87.3443	6.96931	85.1043	35.1062	77.2688	51.6681	71.4685
772.35	87.3428	6.96853	85.1028	35.1064	77.2674	51.6664	71.4671
772.3	87.3414	6.96775	85.1014	35.1067	77.266	51.6647	71.4658
772.25	87.3399	6.96697	85.0999	35.107	77.2646	51.663	71.4644
772.2	87.3384	6.96619	85.0984	35.1072	77.2632	51.6614	71.4631
772.15	87.3369	6.96541	85.0969	35.1075	77.2618	51.6597	71.4617
772.1	87.3355	6.96463	85.0955	35.1078	77.2605	51.658	71.4604
772.05	87.334	6.96385	85.094	35.108	77.2591	51.6563	71.459
772	87.3325	6.96307	85.0925	35.1083	77.2577	51.6546	71.4577
771.95	87.3311	6.96238	85.0911	35.1087	77.2566	51.653	71.4563
771.9	87.3297	6.9619	85.0897	35.1094	77.256	51.6514	71.4552
771.85	87.3283	6.96142	85.0883	35.1101	77.2554	51.6498	71.4544
771.8	87.3269	6.96094	85.0869	35.1107	77.2548	51.6481	71.4535
771.75	87.3255	6.96046	85.0855	35.1114	77.2542	51.6465	71.4527
771.7	87.3242	6.95998	85.0842	35.1121	77.2536	51.6449	71.4519
771.65	87.3228	6.95951	85.0828	35.1128	77.253	51.6433	71.4511
771.6	87.3214	6.95903	85.0814	35.1135	77.2525	51.6417	71.4503
771.55	87.32	6.95855	85.08	35.1142	77.2519	51.6401	71.4495
771.5	87.3186	6.95807	85.0786	35.1148	77.2513	51.6384	71.4487
771.45	87.3173	6.95759	85.0773	35.1155	77.2507	51.6368	71.4479
771.4	87.3159	6.95711	85.0759	35.1162	77.2501	51.6352	71.447
771.35	87.3145	6.95664	85.0745	35.1169	77.2495	51.6336	71.4462
771.3	87.3131	6.95616	85.0731	35.1176	77.2489	51.632	71.4454
771.25	87.3117	6.95568	85.0717	35.1182	77.2484	51.6304	71.4446
771.2	87.3104	6.9552	85.0704	35.1189	77.2478	51.6287	71.4438
771.15	87.309	6.95472	85.069	35.1196	77.2472	51.6271	71.443
771.1	87.3076	6.95424	85.0676	35.1203	77.2466	51.6255	71.4422
771.05	87.3062	6.95376	85.0662	35.121	77.246	51.6239	71.4413
771	87.3048	6.95329	85.0648	35.1217	77.2454	51.6223	71.4405
770.95	87.3035	6.95281	85.0635	35.1223	77.2449	51.6207	71.4397
770.9	87.3021	6.95233	85.0621	35.123	77.2443	51.619	71.4389
770.85	87.3007	6.95185	85.0607	35.1237	77.2437	51.6174	71.4381
770.8	87.2993	6.95137	85.0593	35.1244	77.2431	51.6158	71.4373
770.75	87.2979	6.95089	85.0579	35.1251	77.2425	51.6142	71.4365
770.7	87.2966	6.95048	85.0567	35.1258	77.2419	51.6123	71.4357
770.65	87.2955	6.95015	85.0555	35.1267	77.2414	51.61	71.4347
770.6	87.2943	6.94983	85.0543	35.1275	77.2408	51.6078	71.4335
770.55	87.2932	6.94951	85.0532	35.1284	77.2402	51.6055	71.4323
770.5	87.292	6.94918	85.052	35.1293	77.2396	51.6032	71.4312
770.45	87.2909	6.94886	85.0508	35.1301	77.2391	51.6009	71.43
770.4	87.2897	6.94853	85.0497	35.131	77.2385	51.5986	71.4288
770.35	87.2885	6.94821	85.0485	35.1319	77.2379	51.5964	71.4277
770.3	87.2874	6.94789	85.0474	35.1327	77.2374	51.5941	71.4265
770.25	87.2862	6.94756	85.0462	35.1336	77.2368	51.5918	71.4253
770.2	87.285	6.94724	85.0451	35.1344	77.2362	51.5895	71.4242
770.15	87.2839	6.94692	85.0439	35.1353	77.2356	51.5872	71.423
770.1	87.2827	6.94659	85.0427	35.1362	77.2351	51.585	71.4218
770.05	87.2816	6.94627	85.0416	35.137	77.2345	51.5827	71.4207
770	87.2804	6.94595	85.0404	35.1379	77.2339	51.5804	71.4195
769.95	87.2793	6.94562	85.0392	35.1388	77.2334	51.5781	71.4183
769.9	87.2781	6.9453	85.0381	35.1396	77.2328	51.5759	71.4172
769.85	87.2769	6.94498	85.0369	35.1405	77.2322	51.5736	71.416
769.8	87.2758	6.94465	85.0358	35.1413	77.2316	51.5713	71.4148
769.75	87.2746	6.94433	85.0346	35.1422	77.231	51.569	71.4137
769.7	87.2734	6.944	85.0335	35.1431	77.2305	51.5667	71.4125
769.65	87.2723	6.94368	85.0323	35.1439	77.2299	51.5645	71.4113
769.6	87.2711	6.94336	85.0311	35.1448	77.2293	51.5622	71.4102
769.55	87.27	6.94303	85.03	35.1457	77.2288	51.5599	71.409
769.5	87.2688	6.94271	85.0288	35.1465	77.2282	51.5576	71.4078
769.45	87.2676	6.94222	85.0276	35.1474	77.2272	51.5556	71.4067
769.4	87.2662	6.94158	85.0262	35.1482	77.2257	51.5537	71.405
769.35	87.2649	6.94093	85.0249	35.1491	77.2243	51.5518	71.403
769.3	87.2636	6.94028	85.0236	35.15	77.2228	51.5499	71.401
769.25	87.2622	6.93964	85.0222	35.1509	77.2214	51.5481	71.399
769.2	87.2609	6.93899	85.0209	35.1517	77.2199	51.5462	71.397
769.15	87.2596	6.93834	85.0196	35.1526	77.2185	51.5443	71.395
769.1	87.2583	6.9377	85.0182	35.1535	77.217	51.5425	71.393
769.05	87.2569	6.93705	85.0169	35.1544	77.2155	51.5406	71.3911
769	87.2556	6.9364	85.0156	35.1552	77.2141	51.5387	71.3891
768.95	87.2543	6.93576	85.0143	35.1561	77.2126	51.5368	71.3871
768.9	87.2529	6.93511	85.0129	35.157	77.2112	51.535	71.3851
768.85	87.2516	6.93446	85.0116	35.1578	77.2097	51.5331	71.3831
768.8	87.2503	6.93382	85.0103	35.1587	77.2083	51.5312	71.3811
768.75	87.2489	6.93317	85.0089	35.1596	77.2068	51.5294	71.3791
768.7	87.2476	6.93252	85.0076	35.1604	77.2054	51.5275	71.3771
768.65	87.2463	6.93187	85.0063	35.1613	77.2039	51.5256	71.3751
768.6	87.2449	6.93123	85.0049	35.1622	77.2025	51.5237	71.3731
768.55	87.2436	6.93058	85.0036	35.163	77.201	51.5219	71.3712
768.5	87.2423	6.92993	85.0023	35.1639	77.1996	51.52	71.3692
768.45	87.2409	6.92929	85.001	35.1648	77.1981	51.5181	71.3672
768.4	87.2396	6.92864	84.9996	35.1657	77.1967	51.5162	71.3652
768.35	87.2383	6.92799	84.9983	35.1665	77.1952	51.5144	71.3632
768.3	87.237	6.92734	84.997	35.1674	77.1937	51.5125	71.3612
768.25	87.2356	6.9267	84.9956	35.1683	77.1923	51.5106	71.3592
768.2	87.2342	6.92626	84.9942	35.1689	77.1911	51.5089	71.3572
768.15	87.2327	6.92596	84.9927	35.1692	77.19	51.5074	71.3561
768.1	87.2311	6.92566	84.9912	35.1696	77.189	51.5058	71.3553
768.05	87.2296	6.92536	84.9896	35.1699	77.188	51.5042	71.3545
768	87.2281	6.92506	84.9881	35.1703	77.1869	51.5027	71.3537
767.95	87.2266	6.92476	84.9866	35.1706	77.1859	51.5011	71.3528
767.9	87.2251	6.92446	84.9851	35.1709	77.1848	51.4995	71.352
767.85	87.2236	6.92417	84.9836	35.1713	77.1838	51.4979	71.3512
767.8	87.222	6.92387	84.982	35.1716	77.1827	51.4964	71.3504
767.75	87.2205	6.92357	84.9805	35.172	77.1817	51.4948	71.3496
767.7	87.219	6.92327	84.979	35.1723	77.1807	51.4932	71.3488
767.65	87.2175	6.92297	84.9775	35.1727	77.1796	51.4916	71.348
767.6	87.216	6.92267	84.976	35.173	77.1786	51.4901	71.3472
767.55	87.2145	6.92237	84.9745	35.1734	77.1775	51.4885	71.3464
767.5	87.2129	6.92207	84.9729	35.1737	77.1765	51.4869	71.3456
767.45	87.2114	6.92177	84.9714	35.1741	77.1754	51.4854	71.3447
767.4	87.2099	6.92147	84.9699	35.1744	77.1744	51.4838	71.3439
767.35	87.2084	6.92117	84.9684	35.1748	77.1734	51.4822	71.3431
767.3	87.2069	6.92087	84.9669	35.1751	77.1723	51.4807	71.3423
767.25	87.2053	6.92058	84.9654	35.1755	77.1713	51.4791	71.3415
767.2	87.2038	6.92028	84.9638	35.1758	77.1702	51.4775	71.3407
767.15	87.2023	6.91998	84.9623	35.1762	77.1692	51.4759	71.3399
767.1	87.2008	6.91968	84.9608	35.1765	77.1681	51.4744	71.3391
767.05	87.1993	6.91938	84.9593	35.1769	77.1671	51.4728	71.3383
767	87.1978	6.91908	84.9578	35.1772	77.1661	51.4712	71.3375
766.95	87.1965	6.91849	84.9565	35.178	77.1655	51.47	71.3367
766.9	87.1954	6.91779	84.9554	35.179	77.1652	51.4688	71.3359
766.85	87.1943	6.91709	84.9543	35.1801	77.1648	51.4677	71.3351
766.8	87.1931	6.91639	84.9531	35.1811	77.1644	51.4666	71.3344
766.75	87.192	6.91569	84.952	35.1822	77.1641	51.4654	71.3336
766.7	87.1909	6.91499	84.9509	35.1832	77.1637	51.4643	71.3329
766.65	87.1897	6.91429	84.9497	35.1843	77.1633	51.4632	71.3321
766.6	87.1886	6.91359	84.9486	35.1853	77.163	51.462	71.3314
766.55	87.1875	6.91289	84.9475	35.1863	77.1626	51.4609	71.3306
766.5	87.1863	6.91219	84.9463	35.1874	77.1623	51.4598	71.3299
766.45	87.1852	6.91149	84.9452	35.1884	77.1619	51.4586	71.3291
766.4	87.1841	6.91079	84.9441	35.1895	77.1616	51.4575	71.3284
766.35	87.1829	6.91009	84.9429	35.1905	77.1612	51.4564	71.3276
766.3	87.1818	6.90939	84.9418	35.1916	77.1608	51.4552	71.3269
766.25	87.1807	6.90869	84.9407	35.1926	77.1605	51.4541	71.3261
766.2	87.1795	6.90799	84.9395	35.1936	77.1601	51.453	71.3254
766.15	87.1784	6.90729	84.9384	35.1947	77.1597	51.4518	71.3246
766.1	87.1773	6.90659	84.9373	35.1957	77.1594	51.4507	71.3239
766.05	87.1761	6.90589	84.9361	35.1968	77.159	51.4496	71.3231
766	87.175	6.90519	84.935	35.1978	77.1587	51.4484	71.3224
765.95	87.1739	6.90449	84.9339	35.1989	77.1583	51.4473	71.3216
765.9	87.1727	6.90379	84.9327	35.1999	77.1579	51.4462	71.3209
765.85	87.1716	6.90309	84.9316	35.2009	77.1576	51.4451	71.3201
765.8	87.1705	6.90239	84.9305	35.202	77.1572	51.4439	71.3194
765.75	87.1693	6.90169	84.9293	35.203	77.1569	51.4428	71.3186
765.7	87.168	6.90097	84.928	35.2037	77.1564	51.4416	71.3179
765.65	87.1665	6.90025	84.9265	35.2043	77.156	51.4404	71.3163
765.6	87.1651	6.89952	84.9251	35.2049	77.1556	51.4393	71.3147
765.55	87.1637	6.8988	84.9237	35.2055	77.1552	51.4381	71.3131
765.5	87.1622	6.89808	84.9222	35.206	77.1547	51.4369	71.3115
765.45	87.1608	6.89735	84.9208	35.2066	77.1543	51.4358	71.3099
765.4	87.1594	6.89663	84.9194	35.2072	77.1539	51.4346	71.3083
765.35	87.1579	6.89591	84.918	35.2078	77.1535	51.4334	71.3067
765.3	87.1565	6.89518	84.9165	35.2083	77.153	51.4323	71.3051
765.25	87.1551	6.89446	84.9151	35.2089	77.1526	51.4311	71.3035
765.2	87.1537	6.89374	84.9137	35.2095	77.1522	51.4299	71.3019
765.15	87.1522	6.89301	84.9122	35.2101	77.1518	51.4287	71.3003
765.1	87.1508	6.89229	84.9108	35.2106	77.1513	51.4276	71.2987
765.05	87.1494	6.89156	84.9094	35.2112	77.1509	51.4264	71.2971
765	87.1479	6.89084	84.9079	35.2118	77.1505	51.4252	71.2955
764.95	87.1465	6.89012	84.9065	35.2124	77.15	51.4241	71.2939
764.9	87.1451	6.88939	84.9051	35.2129	77.1496	51.4229	71.2923
764.85	87.1436	6.88867	84.9036	35.2135	77.1492	51.4217	71.2907
764.8	87.1422	6.88795	84.9022	35.2141	77.1488	51.4205	71.2891
764.75	87.1408	6.88722	84.9008	35.2147	77.1483	51.4194	71.2875
764.7	87.1394	6.8865	84.8994	35.2152	77.1479	51.4182	71.2859
764.65	87.1379	6.88578	84.8979	35.2158	77.1475	51.417	71.2843
764.6	87.1365	6.88505	84.8965	35.2164	77.147	51.4159	71.2827
764.55	87.1351	6.88433	84.8951	35.217	77.1466	51.4147	71.2811
764.5	87.1337	6.88361	84.8936	35.2176	77.1462	51.4135	71.2795
764.45	87.1326	6.88312	84.8927	35.2188	77.1449	51.4116	71.278
764.4	87.1317	6.88266	84.8917	35.2201	77.1436	51.4097	71.2773
764.35	87.1307	6.88219	84.8907	35.2215	77.1423	51.4077	71.2766
764.3	87.1298	6.88173	84.8898	35.2228	77.141	51.4057	71.2759
764.25	87.1288	6.88126	84.8888	35.2242	77.1396	51.4038	71.2752
764.2	87.1278	6.8808	84.8878	35.2255	77.1383	51.4018	71.2745
764.15	87.1269	6.88033	84.8869	35.2268	77.137	51.3999	71.2738
764.1	87.1259	6.87987	84.8859	35.2282	77.1356	51.3979	71.2732
764.05	87.125	6.87941	84.885	35.2295	77.1343	51.3959	71.2725
764	87.124	6.87894	84.884	35.2309	77.133	51.394	71.2718
763.95	87.123	6.87848	84.883	35.2322	77.1317	51.392	71.2711
763.9	87.1221	6.87801	84.8821	35.2336	77.1303	51.3901	71.2704
763.85	87.1211	6.87755	84.8811	35.2349	77.129	51.3881	71.2697
763.8	87.1202	6.87709	84.8802	35.2362	77.1277	51.3861	71.269
763.75	87.1192	6.87662	84.8792	35.2376	77.1264	51.3842	71.2683
763.7	87.1182	6.87616	84.8782	35.2389	77.125	51.3822	71.2677
763.65	87.1173	6.87569	84.8773	35.2403	77.1237	51.3802	71.267
763.6	87.1163	6.87523	84.8763	35.2416	77.1224	51.3783	71.2663
763.55	87.1154	6.87476	84.8754	35.243	77.121	51.3763	71.2656
763.5	87.1144	6.8743	84.8744	35.2443	77.1197	51.3744	71.2649
763.45	87.1134	6.87383	84.8734	35.2456	77.1184	51.3724	71.2642
763.4	87.1125	6.87337	84.8725	35.247	77.1171	51.3704	71.2635
763.35	87.1115	6.87291	84.8715	35.2483	77.1157	51.3685	71.2628
763.3	87.1106	6.87244	84.8706	35.2497	77.1144	51.3665	71.2621
763.25	87.1096	6.87198	84.8696	35.251	77.1131	51.3646	71.2614
763.2	87.1085	6.87151	84.8685	35.252	77.1123	51.363	71.2606
763.15	87.1075	6.87105	84.8675	35.2529	77.1114	51.3615	71.2585
763.1	87.1064	6.87059	84.8664	35.2538	77.1106	51.36	71.2564
763.05	87.1053	6.87013	84.8653	35.2548	77.1097	51.3584	71.2544
763	87.1042	6.86967	84.8642	35.2557	77.1089	51.3569	71.2523
762.95	87.1032	6.86921	84.8632	35.2566	77.1081	51.3554	71.2502
762.9	87.1021	6.86874	84.8621	35.2575	77.1072	51.3538	71.2481
762.85	87.101	6.86828	84.861	35.2585	77.1064	51.3523	71.2461
762.8	87.1	6.86782	84.86	35.2594	77.1055	51.3507	71.244
762.75	87.0989	6.86736	84.8589	35.2603	77.1047	51.3492	71.2419
762.7	87.0978	6.8669	84.8578	35.2612	77.1038	51.3477	71.2398
762.65	87.0968	6.86643	84.8568	35.2622	77.103	51.3461	71.2378
762.6	87.0957	6.86597	84.8557	35.2631	77.1022	51.3446	71.2357
762.55	87.0946	6.86551	84.8546	35.264	77.1013	51.3431	71.2336
762.5	87.0935	6.86505	84.8535	35.265	77.1005	51.3415	71.2315
762.45	87.0925	6.86458	84.8525	35.2659	77.0997	51.34	71.2295
762.4	87.0914	6.86412	84.8514	35.2668	77.0988	51.3385	71.2274
762.35	87.0903	6.86366	84.8503	35.2677	77.098	51.3369	71.2253
762.3	87.0893	6.8632	84.8493	35.2687	77.0971	51.3354	71.2232
762.25	87.0882	6.86274	84.8482	35.2696	77.0963	51.3338	71.2212
762.2	87.0871	6.86228	84.8471	35.2705	77.0955	51.3323	71.2191
762.15	87.0861	6.86181	84.8461	35.2715	77.0946	51.3308	71.217
762.1	87.085	6.86135	84.845	35.2724	77.0938	51.3292	71.215
762.05	87.0839	6.86089	84.8439	35.2733	77.0929	51.3277	71.2129
762	87.0828	6.86042	84.8428	35.2743	77.0921	51.3261	71.2108
761.95	87.0815	6.85987	84.8415	35.2753	77.0909	51.3241	71.209
761.9	87.0803	6.85933	84.8403	35.2764	77.0898	51.3221	71.208
761.85	87.079	6.85878	84.839	35.2775	77.0887	51.3201	71.2069
761.8	87.0778	6.85824	84.8378	35.2786	77.0875	51.318	71.2059
761.75	87.0765	6.85769	84.8365	35.2797	77.0864	51.316	71.2049
761.7	87.0752	6.85715	84.8353	35.2808	77.0853	51.314	71.2039
761.65	87.074	6.8566	84.834	35.2819	77.0842	51.312	71.2028
761.6	87.0727	6.85606	84.8327	35.283	77.083	51.31	71.2018
761.55	87.0715	6.85551	84.8315	35.2841	77.0819	51.308	71.2008
761.5	87.0702	6.85497	84.8302	35.2852	77.0808	51.306	71.1998
761.45	87.069	6.85442	84.829	35.2863	77.0797	51.304	71.1987
761.4	87.0677	6.85388	84.8277	35.2874	77.0785	51.302	71.1977
761.35	87.0664	6.85334	84.8264	35.2885	77.0774	51.3	71.1967
761.3	87.0652	6.85279	84.8252	35.2896	77.0763	51.298	71.1957
761.25	87.0639	6.85224	84.8239	35.2907	77.0751	51.2959	71.1946
761.2	87.0627	6.8517	84.8226	35.2918	77.074	51.2939	71.1936
761.15	87.0614	6.85116	84.8214	35.2929	77.0729	51.2919	71.1926
761.1	87.0601	6.85061	84.8201	35.294	77.0717	51.2899	71.1916
761.05	87.0589	6.85007	84.8189	35.2951	77.0706	51.2879	71.1905
761	87.0576	6.84952	84.8176	35.2962	77.0695	51.2859	71.1895
760.95	87.0563	6.84898	84.8163	35.2973	77.0684	51.2839	71.1885
760.9	87.0551	6.84843	84.8151	35.2984	77.0672	51.2819	71.1874
760.85	87.0538	6.84789	84.8138	35.2995	77.0661	51.2799	71.1864
760.8	87.0526	6.84734	84.8126	35.3006	77.065	51.2779	71.1854
760.75	87.0514	6.84681	84.8114	35.3015	77.064	51.2759	71.1844
760.7	87.0504	6.84631	84.8104	35.3019	77.0632	51.2742	71.1833
760.65	87.0494	6.8458	84.8094	35.3023	77.0625	51.2724	71.182
760.6	87.0485	6.8453	84.8084	35.3027	77.0618	51.2707	71.1807
760.55	87.0475	6.8448	84.8075	35.3031	77.0611	51.2689	71.1794
760.5	87.0465	6.84429	84.8065	35.3035	77.0604	51.2672	71.1781
760.45	87.0455	6.84379	84.8055	35.3039	77.0597	51.2654	71.1768
760.4	87.0446	6.84328	84.8046	35.3043	77.059	51.2637	71.1755
760.35	87.0436	6.84278	84.8036	35.3047	77.0583	51.2619	71.1742
760.3	87.0426	6.84228	84.8026	35.3051	77.0576	51.2602	71.173
760.25	87.0416	6.84178	84.8016	35.3055	77.0569	51.2584	71.1717
760.2	87.0406	6.84127	84.8007	35.306	77.0562	51.2567	71.1704
760.15	87.0397	6.84077	84.7997	35.3064	77.0554	51.2549	71.1691
760.1	87.0387	6.84026	84.7987	35.3068	77.0547	51.2532	71.1678
760.05	87.0377	6.83976	84.7977	35.3072	77.054	51.2514	71.1665
760	87.0367	6.83926	84.7967	35.3076	77.0533	51.2497	71.1652
759.95	87.0358	6.83875	84.7958	35.308	77.0526	51.2479	71.1639
759.9	87.0348	6.83825	84.7948	35.3084	77.0519	51.2462	71.1626
759.85	87.0338	6.83775	84.7938	35.3088	77.0512	51.2444	71.1614
759.8	87.0328	6.83725	84.7928	35.3092	77.0505	51.2427	71.1601
759.75	87.0319	6.83674	84.7919	35.3096	77.0498	51.2409	71.1588
759.7	87.0309	6.83624	84.7909	35.31	77.0491	51.2392	71.1575
759.65	87.0299	6.83573	84.7899	35.3104	77.0484	51.2374	71.1562
759.6	87.0289	6.83523	84.7889	35.3108	77.0477	51.2357	71.1549
759.55	87.028	6.83473	84.788	35.3112	77.047	51.2339	71.1536
759.5	87.027	6.83423	84.787	35.3116	77.0464	51.2322	71.1523
759.45	87.0261	6.83374	84.7861	35.312	77.046	51.2306	71.1511
759.4	87.0252	6.83325	84.7852	35.3125	77.0455	51.2291	71.1499
759.35	87.0243	6.83277	84.7843	35.3129	77.0451	51.2275	71.1487
759.3	87.0234	6.83228	84.7834	35.3133	77.0447	51.2259	71.1475
759.25	87.0225	6.83179	84.7825	35.3138	77.0443	51.2243	71.1462
759.2	87.0216	6.8313	84.7816	35.3142	77.0439	51.2227	71.145
759.15	87.0208	6.83081	84.7808	35.3146	77.0435	51.2211	71.1438
759.1	87.0199	6.83032	84.7799	35.315	77.0431	51.2195	71.1426
759.05	87.019	6.82983	84.779	35.3155	77.0427	51.218	71.1414
759	87.0181	6.82935	84.7781	35.3159	77.0423	51.2164	71.1402
758.95	87.0172	6.82886	84.7772	35.3163	77.0419	51.2148	71.139
758.9	87.0163	6.82837	84.7763	35.3168	77.0415	51.2132	71.1378
758.85	87.0154	6.82788	84.7754	35.3172	77.0411	51.2116	71.1366
758.8	87.0145	6.82739	84.7745	35.3176	77.0407	51.21	71.1354
758.75	87.0136	6.8269	84.7736	35.3181	77.0403	51.2084	71.1342
758.7	87.0127	6.82641	84.7727	35.3185	77.0399	51.2069	71.1329
758.65	87.0118	6.82593	84.7718	35.3189	77.0395	51.2053	71.1317
758.6	87.0109	6.82544	84.7709	35.3194	77.0391	51.2037	71.1305
758.55	87.01	6.82495	84.77	35.3198	77.0387	51.2021	71.1293
758.5	87.0091	6.82446	84.7691	35.3202	77.0383	51.2005	71.1281
758.45	87.0083	6.82397	84.7682	35.3207	77.0379	51.1989	71.1269
758.4	87.0074	6.82348	84.7673	35.3211	77.0375	51.1974	71.1257
758.35	87.0065	6.823	84.7665	35.3215	77.037	51.1958	71.1245
758.3	87.0056	6.82251	84.7656	35.3219	77.0366	51.1942	71.1232
758.25	87.0047	6.82203	84.7647	35.3224	77.036	51.1925	71.122
758.2	87.0038	6.82158	84.7638	35.3231	77.0352	51.1905	71.1207
758.15	87.0029	6.82112	84.7629	35.3237	77.0343	51.1886	71.1193
758.1	87.002	6.82066	84.762	35.3243	77.0335	51.1867	71.1179
758.05	87.0011	6.82021	84.7611	35.3249	77.0326	51.1848	71.1164
758	87.0002	6.81975	84.7602	35.3255	77.0317	51.1829	71.115
757.95	86.9993	6.81929	84.7593	35.3261	77.0309	51.181	71.1136
757.9	86.9984	6.81884	84.7584	35.3267	77.03	51.1791	71.1121
757.85	86.9975	6.81838	84.7575	35.3273	77.0292	51.1772	71.1107
757.8	86.9966	6.81792	84.7566	35.3279	77.0283	51.1753	71.1093
757.75	86.9957	6.81747	84.7557	35.3285	77.0275	51.1734	71.1078
757.7	86.9948	6.81701	84.7548	35.3291	77.0266	51.1715	71.1064
757.65	86.9939	6.81655	84.7539	35.3297	77.0257	51.1695	71.105
757.6	86.993	6.8161	84.753	35.3303	77.0249	51.1676	71.1035
757.55	86.9921	6.81564	84.7521	35.331	77.024	51.1657	71.1021
757.5	86.9912	6.81518	84.7512	35.3316	77.0232	51.1638	71.1007
757.45	86.9903	6.81473	84.7503	35.3322	77.0223	51.1619	71.0993
757.4	86.9894	6.81427	84.7494	35.3328	77.0215	51.16	71.0978
757.35	86.9885	6.81382	84.7485	35.3334	77.0206	51.1581	71.0964
757.3	86.9876	6.81336	84.7476	35.334	77.0197	51.1562	71.095
757.25	86.9867	6.8129	84.7467	35.3346	77.0189	51.1543	71.0935
757.2	86.9858	6.81245	84.7458	35.3352	77.018	51.1524	71.0921
757.15	86.9849	6.81199	84.7449	35.3358	77.0172	51.1504	71.0907
757.1	86.984	6.81153	84.744	35.3364	77.0163	51.1485	71.0893
757.05	86.9831	6.81107	84.7431	35.337	77.0155	51.1466	71.0878
757	86.9821	6.81053	84.7421	35.3378	77.0148	51.1452	71.0864
756.95	86.9809	6.8099	84.7409	35.3388	77.0143	51.1441	71.0852
756.9	86.9798	6.80928	84.7398	35.3398	77.0137	51.1429	71.0841
756.85	86.9787	6.80866	84.7387	35.3408	77.0132	51.1418	71.0829
756.8	86.9776	6.80804	84.7376	35.3417	77.0127	51.1407	71.0818
756.75	86.9764	6.80742	84.7364	35.3427	77.0122	51.1396	71.0807
756.7	86.9753	6.80679	84.7353	35.3437	77.0116	51.1385	71.0796
756.65	86.9742	6.80617	84.7342	35.3447	77.0111	51.1374	71.0785
756.6	86.973	6.80555	84.7331	35.3457	77.0106	51.1363	71.0774
756.55	86.9719	6.80493	84.7319	35.3466	77.01	51.1352	71.0763
756.5	86.9708	6.80431	84.7308	35.3476	77.0095	51.1341	71.0752
756.45	86.9697	6.80368	84.7297	35.3486	77.009	51.133	71.0741
756.4	86.9685	6.80306	84.7285	35.3496	77.0085	51.1318	71.073
756.35	86.9674	6.80244	84.7274	35.3506	77.0079	51.1307	71.0718
756.3	86.9663	6.80182	84.7263	35.3515	77.0074	51.1296	71.0707
756.25	86.9651	6.8012	84.7251	35.3525	77.0069	51.1285	71.0696
756.2	86.964	6.80058	84.724	35.3535	77.0064	51.1274	71.0685
756.15	86.9629	6.79995	84.7229	35.3545	77.0058	51.1263	71.0674
756.1	86.9618	6.79933	84.7218	35.3555	77.0053	51.1252	71.0663
756.05	86.9606	6.79871	84.7206	35.3564	77.0048	51.1241	71.0652
756	86.9595	6.79809	84.7195	35.3574	77.0042	51.123	71.0641
755.95	86.9584	6.79746	84.7184	35.3584	77.0037	51.1219	71.063
755.9	86.9573	6.79684	84.7173	35.3594	77.0032	51.1207	71.0618
755.85	86.9561	6.79622	84.7161	35.3604	77.0027	51.1196	71.0607
755.8	86.955	6.7956	84.715	35.3613	77.0022	51.1185	71.0596
755.75	86.9537	6.79509	84.7137	35.3624	77.0015	51.117	71.0585
755.7	86.9523	6.79463	84.7122	35.3635	77.0008	51.1152	71.057
755.65	86.9508	6.79417	84.7108	35.3645	77.0001	51.1135	71.0554
755.6	86.9494	6.79372	84.7094	35.3656	76.9993	51.1117	71.0537
755.55	86.948	6.79326	84.708	35.3667	76.9986	51.11	71.0521
755.5	86.9465	6.7928	84.7065	35.3678	76.9979	51.1082	71.0505
755.45	86.9451	6.79235	84.7051	35.3688	76.9972	51.1065	71.0489
755.4	86.9437	6.79189	84.7037	35.3699	76.9965	51.1047	71.0473
755.35	86.9423	6.79143	84.7023	35.371	76.9957	51.1029	71.0457
755.3	86.9408	6.79098	84.7008	35.3721	76.995	51.1012	71.044
755.25	86.9394	6.79052	84.6994	35.3731	76.9943	51.0994	71.0424
755.2	86.938	6.79006	84.698	35.3742	76.9936	51.0977	71.0408
755.15	86.9365	6.78961	84.6965	35.3753	76.9929	51.0959	71.0392
755.1	86.9351	6.78915	84.6951	35.3764	76.9921	51.0942	71.0376
755.05	86.9337	6.78869	84.6937	35.3775	76.9914	51.0924	71.0359
755	86.9322	6.78824	84.6923	35.3785	76.9907	51.0907	71.0343
754.95	86.9308	6.78778	84.6908	35.3796	76.99	51.0889	71.0327
754.9	86.9294	6.78732	84.6894	35.3807	76.9893	51.0872	71.0311
754.85	86.928	6.78687	84.688	35.3817	76.9886	51.0854	71.0295
754.8	86.9265	6.78641	84.6865	35.3828	76.9878	51.0837	71.0278
754.75	86.9251	6.78595	84.6851	35.3839	76.9871	51.0819	71.0262
754.7	86.9237	6.7855	84.6837	35.385	76.9864	51.0802	71.0246
754.65	86.9223	6.78504	84.6822	35.386	76.9857	51.0784	71.023
754.6	86.9208	6.78458	84.6808	35.3871	76.9849	51.0767	71.0214
754.55	86.9194	6.78413	84.6794	35.3882	76.9842	51.0749	71.0198
754.5	86.9186	6.78369	84.6786	35.3892	76.9839	51.0734	71.0181
754.45	86.9179	6.78325	84.6779	35.3901	76.9838	51.072	71.017
754.4	86.9173	6.78282	84.6773	35.3911	76.9836	51.0706	71.0159
754.35	86.9166	6.78238	84.6766	35.392	76.9835	51.0692	71.0149
754.3	86.9159	6.78195	84.676	35.393	76.9833	51.0678	71.0138
754.25	86.9153	6.78151	84.6753	35.3939	76.9831	51.0664	71.0127
754.2	86.9146	6.78108	84.6746	35.3949	76.983	51.065	71.0117
754.15	86.914	6.78064	84.674	35.3959	76.9828	51.0636	71.0106
754.1	86.9133	6.78021	84.6733	35.3968	76.9826	51.0622	71.0096
754.05	86.9127	6.77977	84.6727	35.3978	76.9825	51.0608	71.0085
754	86.912	6.77934	84.672	35.3987	76.9823	51.0594	71.0074
753.95	86.9114	6.7789	84.6714	35.3997	76.9821	51.058	71.0064
753.9	86.9107	6.77847	84.6707	35.4006	76.982	51.0566	71.0053
753.85	86.9101	6.77803	84.6701	35.4016	76.9818	51.0552	71.0042
753.8	86.9094	6.7776	84.6694	35.4025	76.9817	51.0538	71.0032
753.75	86.9088	6.77716	84.6688	35.4035	76.9815	51.0524	71.0021
753.7	86.9081	6.77673	84.6681	35.4044	76.9813	51.051	71.0011
753.65	86.9074	6.77629	84.6675	35.4054	76.9812	51.0496	71
753.6	86.9068	6.77586	84.6668	35.4063	76.981	51.0482	70.9989
753.55	86.9061	6.77542	84.6662	35.4073	76.9808	51.0468	70.9979
753.5	86.9055	6.77499	84.6655	35.4082	76.9807	51.0454	70.9968
753.45	86.9048	6.77455	84.6648	35.4092	76.9805	51.044	70.9957
753.4	86.9042	6.77412	84.6642	35.4101	76.9803	51.0426	70.9947
753.35	86.9035	6.77368	84.6635	35.4111	76.9802	51.0412	70.9936
753.3	86.9029	6.77325	84.6629	35.412	76.98	51.0398	70.9925
753.25	86.9023	6.77279	84.6623	35.4133	76.9788	51.0382	70.9915
753.2	86.9017	6.77233	84.6616	35.4147	76.9776	51.0365	70.9904
753.15	86.901	6.77187	84.661	35.4161	76.9763	51.0348	70.9894
753.1	86.9004	6.77141	84.6604	35.4174	76.975	51.0332	70.9884
753.05	86.8998	6.77095	84.6598	35.4188	76.9737	51.0315	70.9874
753	86.8992	6.77049	84.6592	35.4202	76.9724	51.0298	70.9863
752.95	86.8986	6.77003	84.6586	35.4216	76.9711	51.0282	70.9853
752.9	86.898	6.76957	84.658	35.4229	76.9698	51.0265	70.9843
752.85	86.8974	6.76912	84.6574	35.4243	76.9685	51.0248	70.9833
752.8	86.8967	6.76866	84.6568	35.4257	76.9672	51.0232	70.9822
752.75	86.8961	6.7682	84.6561	35.4271	76.9659	51.0215	70.9812
752.7	86.8955	6.76774	84.6555	35.4284	76.9646	51.0198	70.9802
752.65	86.8949	6.76728	84.6549	35.4298	76.9634	51.0182	70.9792
752.6	86.8943	6.76682	84.6543	35.4312	76.9621	51.0165	70.9781
752.55	86.8937	6.76636	84.6537	35.4326	76.9608	51.0149	70.9771
752.5	86.8931	6.7659	84.6531	35.4339	76.9595	51.0132	70.9761
752.45	86.8925	6.76544	84.6525	35.4353	76.9582	51.0115	70.975
752.4	86.8919	6.76498	84.6518	35.4367	76.9569	51.0099	70.974
752.35	86.8912	6.76452	84.6512	35.4381	76.9556	51.0082	70.973
752.3	86.8906	6.76406	84.6506	35.4394	76.9543	51.0065	70.972
752.25	86.89	6.7636	84.65	35.4408	76.953	51.0049	70.9709
752.2	86.8894	6.76314	84.6494	35.4422	76.9517	51.0032	70.9699
752.15	86.8888	6.76269	84.6488	35.4436	76.9504	51.0016	70.9689
752.1	86.8882	6.76223	84.6482	35.4449	76.9491	50.9999	70.9678
752.05	86.8876	6.76177	84.6476	35.4463	76.9479	50.9982	70.9668
752	86.886	6.76122	84.646	35.4467	76.9468	50.9963	70.9658
751.95	86.8843	6.76068	84.6444	35.447	76.9457	50.9944	70.9646
751.9	86.8827	6.76014	84.6427	35.4472	76.9446	50.9925	70.9635
751.85	86.8811	6.7596	84.6411	35.4475	76.9435	50.9906	70.9623
751.8	86.8795	6.75905	84.6395	35.4478	76.9424	50.9887	70.9611
751.75	86.8779	6.75851	84.6379	35.4481	76.9414	50.9868	70.96
751.7	86.8763	6.75797	84.6363	35.4484	76.9403	50.9849	70.9588
751.65	86.8747	6.75742	84.6347	35.4487	76.9392	50.983	70.9577
751.6	86.8731	6.75688	84.6331	35.4489	76.9381	50.9811	70.9565
751.55	86.8715	6.75634	84.6315	35.4492	76.9371	50.9792	70.9553
751.5	86.8698	6.75579	84.6299	35.4495	76.936	50.9773	70.9542
751.45	86.8682	6.75525	84.6282	35.4498	76.9349	50.9754	70.953
751.4	86.8666	6.75471	84.6266	35.4501	76.9338	50.9735	70.9519
751.35	86.865	6.75416	84.625	35.4503	76.9327	50.9716	70.9507
751.3	86.8634	6.75362	84.6234	35.4506	76.9317	50.9697	70.9495
751.25	86.8618	6.75308	84.6218	35.4509	76.9306	50.9678	70.9484
751.2	86.8602	6.75253	84.6202	35.4512	76.9295	50.9659	70.9472
751.15	86.8586	6.75199	84.6186	35.4515	76.9284	50.964	70.9461
751.1	86.8569	6.75145	84.617	35.4517	76.9274	50.9621	70.9449
751.05	86.8553	6.7509	84.6153	35.452	76.9263	50.9602	70.9437
751	86.8537	6.75036	84.6137	35.4523	76.9252	50.9583	70.9426
750.95	86.8521	6.74982	84.6121	35.4526	76.9241	50.9564	70.9414
750.9	86.8505	6.74927	84.6105	35.4529	76.923	50.9545	70.9403
750.85	86.8489	6.74873	84.6089	35.4532	76.922	50.9526	70.9391
750.8	86.8474	6.74819	84.6074	35.4535	76.921	50.9506	70.9379
750.75	86.8466	6.74769	84.6067	35.457	76.9208	50.9483	70.9364
750.7	86.8459	6.74718	84.6059	35.4605	76.9206	50.946	70.9336
750.65	86.8452	6.74667	84.6052	35.464	76.9204	50.9437	70.9307
750.6	86.8445	6.74617	84.6045	35.4675	76.9202	50.9414	70.9279
750.55	86.8437	6.74566	84.6037	35.471	76.92	50.9391	70.925
750.5	86.843	6.74516	84.603	35.4745	76.9198	50.9368	70.9222
750.45	86.8423	6.74465	84.6023	35.478	76.9197	50.9346	70.9193
750.4	86.8415	6.74415	84.6016	35.4815	76.9195	50.9323	70.9164
750.35	86.8408	6.74364	84.6008	35.485	76.9193	50.9299	70.9136
750.3	86.8401	6.74314	84.6001	35.4885	76.9191	50.9276	70.9107
750.25	86.8394	6.74263	84.5994	35.492	76.9189	50.9254	70.9079
750.2	86.8386	6.74213	84.5986	35.4955	76.9187	50.9231	70.905
750.15	86.8379	6.74162	84.5979	35.499	76.9185	50.9208	70.9022
750.1	86.8372	6.74112	84.5972	35.5025	76.9184	50.9185	70.8993
750.05	86.8364	6.74061	84.5965	35.506	76.9182	50.9162	70.8965
750	86.8357	6.74011	84.5957	35.5095	76.918	50.9139	70.8936
749.95	86.835	6.7396	84.595	35.5129	76.9178	50.9116	70.8907
749.9	86.8343	6.7391	84.5943	35.5164	76.9176	50.9093	70.8879
749.85	86.8335	6.73859	84.5935	35.52	76.9174	50.907	70.885
749.8	86.8328	6.73809	84.5928	35.5234	76.9172	50.9047	70.8822
749.75	86.8321	6.73758	84.5921	35.5269	76.9171	50.9024	70.8793
749.7	86.8314	6.73708	84.5914	35.5304	76.9169	50.9001	70.8765
749.65	86.8306	6.73657	84.5906	35.5339	76.9167	50.8978	70.8736
749.6	86.8299	6.73607	84.5899	35.5374	76.9165	50.8955	70.8708
749.55	86.8291	6.73559	84.5891	35.5406	76.9162	50.8933	70.8679
749.5	86.8281	6.73523	84.5881	35.5412	76.9155	50.8914	70.8657
749.45	86.827	6.73487	84.5871	35.5418	76.9147	50.8896	70.8651
749.4	86.826	6.73452	84.586	35.5424	76.914	50.8878	70.8645
749.35	86.825	6.73416	84.585	35.543	76.9133	50.886	70.8638
749.3	86.824	6.7338	84.584	35.5436	76.9126	50.8841	70.8632
749.25	86.8229	6.73344	84.5829	35.5442	76.9119	50.8823	70.8625
749.2	86.8219	6.73309	84.5819	35.5448	76.9111	50.8805	70.8619
749.15	86.8209	6.73273	84.5809	35.5454	76.9104	50.8786	70.8612
749.1	86.8198	6.73237	84.5798	35.546	76.9097	50.8768	70.8606
749.05	86.8188	6.73201	84.5788	35.5466	76.909	50.875	70.86
749	86.8178	6.73165	84.5778	35.5472	76.9082	50.8732	70.8593
748.95	86.8167	6.7313	84.5768	35.5478	76.9075	50.8713	70.8587
748.9	86.8157	6.73094	84.5757	35.5484	76.9068	50.8695	70.8581
748.85	86.8147	6.73058	84.5747	35.549	76.906	50.8676	70.8574
748.8	86.8137	6.73022	84.5737	35.5496	76.9053	50.8658	70.8568
748.75	86.8126	6.72986	84.5726	35.5502	76.9046	50.864	70.8561
748.7	86.8116	6.72951	84.5716	35.5508	76.9039	50.8622	70.8555
748.65	86.8106	6.72915	84.5706	35.5514	76.9031	50.8603	70.8549
748.6	86.8095	6.72879	84.5695	35.552	76.9024	50.8585	70.8542
748.55	86.8085	6.72843	84.5685	35.5526	76.9017	50.8567	70.8536
748.5	86.8075	6.72807	84.5675	35.5532	76.901	50.8548	70.853
748.45	86.8064	6.72772	84.5665	35.5538	76.9003	50.853	70.8523
748.4	86.8054	6.72736	84.5654	35.5544	76.8995	50.8512	70.8517
748.35	86.8044	6.727	84.5644	35.555	76.8988	50.8494	70.851
748.3	86.8034	6.72665	84.5634	35.5555	76.898	50.8477	70.8504
748.25	86.8026	6.7263	84.5626	35.556	76.8972	50.8464	70.8494
748.2	86.8017	6.72595	84.5617	35.5565	76.8963	50.8451	70.8478
748.15	86.8009	6.7256	84.5609	35.5569	76.8954	50.8438	70.8463
748.1	86.8	6.72525	84.56	35.5574	76.8946	50.8425	70.8447
748.05	86.7992	6.7249	84.5592	35.5579	76.8937	50.8412	70.8431
748	86.7983	6.72455	84.5584	35.5583	76.8928	50.84	70.8416
747.95	86.7975	6.7242	84.5575	35.5588	76.892	50.8387	70.84
747.9	86.7967	6.72385	84.5567	35.5592	76.8911	50.8374	70.8384
747.85	86.7958	6.72351	84.5558	35.5597	76.8903	50.8361	70.8369
747.8	86.795	6.72316	84.555	35.5602	76.8894	50.8348	70.8353
747.75	86.7941	6.72281	84.5541	35.5606	76.8885	50.8335	70.8337
747.7	86.7933	6.72246	84.5533	35.5611	76.8877	50.8322	70.8322
747.65	86.7925	6.72211	84.5524	35.5615	76.8868	50.8309	70.8306
747.6	86.7916	6.72176	84.5516	35.562	76.8859	50.8296	70.829
747.55	86.7908	6.72141	84.5508	35.5625	76.8851	50.8284	70.8275
747.5	86.7899	6.72106	84.5499	35.5629	76.8842	50.8271	70.8259
747.45	86.7891	6.72071	84.5491	35.5634	76.8833	50.8258	70.8243
747.4	86.7882	6.72036	84.5482	35.5639	76.8825	50.8245	70.8228
747.35	86.7874	6.72002	84.5474	35.5643	76.8816	50.8232	70.8212
747.3	86.7865	6.71967	84.5465	35.5648	76.8808	50.8219	70.8196
747.25	86.7857	6.71932	84.5457	35.5652	76.8799	50.8206	70.8181
747.2	86.7849	6.71897	84.5449	35.5657	76.879	50.8193	70.8165
747.15	86.784	6.71862	84.544	35.5662	76.8782	50.818	70.8149
747.1	86.7832	6.71827	84.5432	35.5666	76.8773	50.8168	70.8134
747.05	86.7823	6.71784	84.5423	35.567	76.8764	50.8154	70.8118
747	86.7813	6.71718	84.5413	35.5672	76.8756	50.8137	70.8102
746.95	86.7802	6.71652	84.5403	35.5673	76.8747	50.812	70.8086
746.9	86.7792	6.71586	84.5392	35.5675	76.8739	50.8104	70.807
746.85	86.7782	6.7152	84.5382	35.5676	76.873	50.8087	70.8054
746.8	86.7772	6.71454	84.5372	35.5678	76.8722	50.8071	70.8038
746.75	86.7762	6.71388	84.5362	35.5679	76.8713	50.8054	70.8022
746.7	86.7752	6.71322	84.5352	35.5681	76.8705	50.8038	70.8006
746.65	86.7742	6.71256	84.5341	35.5682	76.8696	50.8021	70.799
746.6	86.7731	6.7119	84.5331	35.5684	76.8688	50.8005	70.7974
746.55	86.7721	6.71124	84.5321	35.5685	76.8679	50.7988	70.7958
746.5	86.7711	6.71059	84.5311	35.5687	76.8671	50.7972	70.7942
746.45	86.7701	6.70993	84.5301	35.5688	76.8663	50.7955	70.7926
746.4	86.7691	6.70927	84.5291	35.569	76.8654	50.7938	70.791
746.35	86.7681	6.70861	84.5281	35.5691	76.8646	50.7922	70.7894
746.3	86.767	6.70795	84.527	35.5692	76.8637	50.7905	70.7878
746.25	86.766	6.70729	84.526	35.5694	76.8629	50.7889	70.7862
746.2	86.765	6.70663	84.525	35.5695	76.862	50.7872	70.7846
746.15	86.764	6.70597	84.524	35.5697	76.8612	50.7856	70.783
746.1	86.763	6.70531	84.523	35.5699	76.8603	50.7839	70.7814
746.05	86.762	6.70466	84.522	35.57	76.8595	50.7822	70.7798
746	86.7609	6.704	84.5209	35.5701	76.8586	50.7806	70.7782
745.95	86.7599	6.70334	84.5199	35.5703	76.8578	50.7789	70.7766
745.9	86.7589	6.70268	84.5189	35.5705	76.8569	50.7773	70.775
745.85	86.7579	6.70202	84.5179	35.5706	76.8561	50.7756	70.7734
745.8	86.7569	6.70145	84.5169	35.5708	76.8552	50.774	70.7718
745.75	86.7559	6.70107	84.5159	35.5711	76.8543	50.7724	70.7703
745.7	86.7549	6.70069	84.5149	35.5714	76.8534	50.7709	70.7688
745.65	86.7539	6.70032	84.5139	35.5717	76.8524	50.7693	70.7674
745.6	86.7529	6.69994	84.5129	35.572	76.8515	50.7678	70.7659
745.55	86.7519	6.69957	84.5119	35.5723	76.8506	50.7662	70.7645
745.5	86.7509	6.69919	84.5109	35.5726	76.8496	50.7646	70.7631
745.45	86.7498	6.69882	84.5099	35.5729	76.8487	50.7631	70.7616
745.4	86.7489	6.69844	84.5088	35.5732	76.8478	50.7615	70.7602
745.35	86.7478	6.69806	84.5078	35.5735	76.8468	50.76	70.7587
745.3	86.7468	6.69769	84.5068	35.5738	76.8459	50.7584	70.7573
745.25	86.7458	6.69731	84.5058	35.5741	76.845	50.7569	70.7558
745.2	86.7448	6.69694	84.5048	35.5744	76.844	50.7553	70.7544
745.15	86.7438	6.69656	84.5038	35.5748	76.8431	50.7537	70.7529
745.1	86.7428	6.69618	84.5028	35.5751	76.8422	50.7522	70.7515
745.05	86.7418	6.69581	84.5018	35.5754	76.8413	50.7506	70.7501
745	86.7408	6.69543	84.5008	35.5757	76.8403	50.749	70.7486
744.95	86.7398	6.69506	84.4998	35.576	76.8394	50.7475	70.7472
744.9	86.7388	6.69468	84.4988	35.5763	76.8385	50.7459	70.7457
744.85	86.7378	6.6943	84.4978	35.5766	76.8375	50.7444	70.7443
744.8	86.7368	6.69393	84.4968	35.5769	76.8366	50.7428	70.7428
744.75	86.7358	6.69355	84.4958	35.5772	76.8357	50.7413	70.7414
744.7	86.7348	6.69318	84.4948	35.5775	76.8347	50.7397	70.7399
744.65	86.7338	6.6928	84.4938	35.5778	76.8338	50.7381	70.7385
744.6	86.7328	6.69243	84.4928	35.5781	76.8329	50.7366	70.737
744.55	86.7319	6.69201	84.4919	35.5785	76.8321	50.7351	70.7356
744.5	86.7314	6.6915	84.4914	35.5789	76.8317	50.7341	70.7343
744.45	86.7309	6.69099	84.4909	35.5794	76.8312	50.7329	70.7332
744.4	86.7304	6.69048	84.4904	35.5799	76.8308	50.7318	70.7321
744.35	86.7299	6.68997	84.4899	35.5804	76.8304	50.7307	70.731
744.3	86.7294	6.68946	84.4894	35.5809	76.8299	50.7296	70.7299
744.25	86.7289	6.68895	84.4889	35.5814	76.8295	50.7285	70.7288
744.2	86.7284	6.68844	84.4884	35.5819	76.8291	50.7274	70.7277
744.15	86.7279	6.68793	84.4879	35.5823	76.8286	50.7263	70.7266
744.1	86.7274	6.68742	84.4874	35.5828	76.8282	50.7252	70.7255
744.05	86.7269	6.68691	84.4869	35.5833	76.8278	50.7241	70.7244
744	86.7264	6.6864	84.4865	35.5838	76.8273	50.723	70.7233
743.95	86.7259	6.68589	84.486	35.5843	76.8269	50.7219	70.7222
743.9	86.7254	6.68538	84.4855	35.5848	76.8265	50.7208	70.7211
743.85	86.725	6.68487	84.485	35.5853	76.826	50.7197	70.72
743.8	86.7245	6.68436	84.4845	35.5858	76.8256	50.7186	70.7189
743.75	86.724	6.68385	84.484	35.5862	76.8252	50.7175	70.7178
743.7	86.7235	6.68334	84.4835	35.5867	76.8247	50.7164	70.7167
743.65	86.723	6.68283	84.483	35.5872	76.8243	50.7153	70.7156
743.6	86.7225	6.68232	84.4825	35.5877	76.8239	50.7142	70.7145
743.55	86.722	6.68181	84.482	35.5882	76.8234	50.7131	70.7134
743.5	86.7215	6.6813	84.4815	35.5887	76.823	50.712	70.7123
743.45	86.721	6.68079	84.481	35.5892	76.8226	50.7109	70.7112
743.4	86.7205	6.68028	84.4805	35.5896	76.8221	50.7097	70.7101
743.35	86.72	6.67977	84.48	35.5901	76.8217	50.7086	70.709
743.3	86.7194	6.67925	84.4794	35.5907	76.8212	50.7074	70.7079
743.25	86.7185	6.6787	84.4785	35.5917	76.8205	50.7059	70.707
743.2	86.7176	6.67816	84.4776	35.5926	76.8198	50.7045	70.7063
743.15	86.7168	6.67761	84.4767	35.5935	76.8191	50.703	70.7056
743.1	86.7159	6.67706	84.4759	35.5945	76.8185	50.7015	70.7048
743.05	86.715	6.67652	84.475	35.5954	76.8178	50.7	70.7041
743	86.7141	6.67597	84.4741	35.5963	76.8171	50.6985	70.7034
742.95	86.7133	6.67542	84.4732	35.5972	76.8164	50.697	70.7027
742.9	86.7124	6.67488	84.4724	35.5981	76.8158	50.6955	70.702
742.85	86.7115	6.67433	84.4715	35.5991	76.8151	50.694	70.7013
742.8	86.7106	6.67379	84.4706	35.6	76.8144	50.6926	70.7006
742.75	86.7097	6.67324	84.4698	35.6009	76.8137	50.6911	70.6999
742.7	86.7089	6.67269	84.4689	35.6019	76.8131	50.6896	70.6992
742.65	86.708	6.67215	84.468	35.6028	76.8124	50.6881	70.6984
742.6	86.7071	6.6716	84.4671	35.6037	76.8117	50.6866	70.6977
742.55	86.7062	6.67105	84.4662	35.6046	76.811	50.6851	70.697
742.5	86.7054	6.67051	84.4654	35.6056	76.8103	50.6837	70.6963
742.45	86.7045	6.66996	84.4645	35.6065	76.8097	50.6822	70.6956
742.4	86.7036	6.66941	84.4636	35.6074	76.809	50.6807	70.6949
742.35	86.7027	6.66887	84.4627	35.6084	76.8083	50.6792	70.6942
742.3	86.7019	6.66832	84.4619	35.6093	76.8076	50.6777	70.6935
742.25	86.701	6.66777	84.461	35.6102	76.807	50.6762	70.6928
742.2	86.7001	6.66723	84.4601	35.6111	76.8063	50.6747	70.692
742.15	86.6992	6.66668	84.4592	35.6121	76.8056	50.6733	70.6913
742.1	86.6984	6.66613	84.4584	35.613	76.8049	50.6718	70.6906
742.05	86.6976	6.6657	84.4576	35.6138	76.8044	50.6703	70.6899
742	86.6971	6.66548	84.4571	35.6144	76.8042	50.669	70.6894
741.95	86.6966	6.66527	84.4566	35.615	76.804	50.6677	70.6891
741.9	86.6961	6.66505	84.4561	35.6156	76.8037	50.6663	70.6889
741.85	86.6955	6.66484	84.4555	35.6162	76.8035	50.665	70.6886
741.8	86.695	6.66462	84.455	35.6168	76.8033	50.6636	70.6884
741.75	86.6945	6.66441	84.4545	35.6174	76.8031	50.6623	70.6881
741.7	86.694	6.6642	84.454	35.618	76.8029	50.661	70.6879
741.65	86.6935	6.66398	84.4535	35.6186	76.8027	50.6596	70.6877
741.6	86.693	6.66377	84.453	35.6192	76.8024	50.6583	70.6874
741.55	86.6924	6.66355	84.4524	35.6198	76.8022	50.6569	70.6872
741.5	86.6919	6.66334	84.4519	35.6204	76.802	50.6556	70.6869
741.45	86.6914	6.66312	84.4514	35.621	76.8018	50.6543	70.6867
741.4	86.6909	6.66291	84.4509	35.6216	76.8016	50.6529	70.6864
741.35	86.6904	6.6627	84.4504	35.6222	76.8014	50.6516	70.6862
741.3	86.6899	6.66248	84.4499	35.6228	76.8012	50.6502	70.6859
741.25	86.6894	6.66227	84.4494	35.6234	76.8009	50.6489	70.6857
741.2	86.6889	6.66205	84.4488	35.624	76.8007	50.6476	70.6854
741.15	86.6883	6.66184	84.4483	35.6246	76.8005	50.6462	70.6852
741.1	86.6878	6.66162	84.4478	35.6251	76.8003	50.6449	70.6849
741.05	86.6873	6.66141	84.4473	35.6257	76.8001	50.6435	70.6847
741	86.6868	6.6612	84.4468	35.6264	76.7999	50.6422	70.6844
740.95	86.6863	6.66098	84.4463	35.6269	76.7996	50.6409	70.6842
740.9	86.6858	6.66077	84.4458	35.6275	76.7994	50.6395	70.6839
740.85	86.6852	6.66055	84.4452	35.6281	76.7992	50.6382	70.6837
740.8	86.6851	6.66034	84.4451	35.6288	76.7991	50.6367	70.6834
740.75	86.6857	6.66012	84.4457	35.6297	76.7993	50.6351	70.6831
740.7	86.6864	6.6599	84.4463	35.6306	76.7995	50.6335	70.6827
740.65	86.687	6.65968	84.447	35.6315	76.7997	50.6319	70.6822
740.6	86.6876	6.65946	84.4476	35.6324	76.7999	50.6302	70.6818
740.55	86.6882	6.65924	84.4482	35.6333	76.8001	50.6286	70.6814
740.5	86.6888	6.65902	84.4488	35.6342	76.8003	50.627	70.6809
740.45	86.6894	6.65881	84.4494	35.6351	76.8005	50.6253	70.6805
740.4	86.6901	6.65859	84.4501	35.636	76.8007	50.6237	70.6801
740.35	86.6907	6.65837	84.4507	35.6369	76.8009	50.6221	70.6796
740.3	86.6913	6.65815	84.4513	35.6377	76.8011	50.6204	70.6792
740.25	86.6919	6.65793	84.4519	35.6386	76.8013	50.6188	70.6788
740.2	86.6925	6.65771	84.4526	35.6395	76.8015	50.6172	70.6783
740.15	86.6932	6.65749	84.4532	35.6404	76.8017	50.6155	70.6779
740.1	86.6938	6.65727	84.4538	35.6413	76.8019	50.6139	70.6775
740.05	86.6944	6.65706	84.4544	35.6422	76.8021	50.6123	70.677
740	86.695	6.65684	84.455	35.6431	76.8023	50.6106	70.6766
739.95	86.6957	6.65662	84.4557	35.644	76.8025	50.609	70.6762
739.9	86.6963	6.6564	84.4563	35.6449	76.8027	50.6074	70.6757
739.85	86.6969	6.65618	84.4569	35.6458	76.8029	50.6057	70.6753
739.8	86.6975	6.65596	84.4575	35.6467	76.8031	50.6041	70.6749
739.75	86.6981	6.65574	84.4581	35.6476	76.8033	50.6025	70.6744
739.7	86.6988	6.65552	84.4588	35.6485	76.8034	50.6008	70.674
739.65	86.6994	6.65531	84.4594	35.6494	76.8037	50.5992	70.6736
739.6	86.7	6.65509	84.46	35.6503	76.8038	50.5976	70.6731
739.55	86.7007	6.65489	84.4607	35.6512	76.8041	50.5962	70.6727
739.5	86.7017	6.65474	84.4617	35.6524	76.8046	50.5956	70.6726
739.45	86.7027	6.65459	84.4627	35.6536	76.805	50.5949	70.6728
739.4	86.7037	6.65444	84.4637	35.6547	76.8055	50.5942	70.6731
739.35	86.7047	6.65428	84.4647	35.6559	76.8059	50.5935	70.6733
739.3	86.7057	6.65413	84.4657	35.657	76.8063	50.5928	70.6735
739.25	86.7066	6.65398	84.4666	35.6582	76.8068	50.5921	70.6738
739.2	86.7076	6.65383	84.4676	35.6593	76.8072	50.5914	70.674
739.15	86.7086	6.65367	84.4686	35.6605	76.8077	50.5907	70.6743
739.1	86.7096	6.65352	84.4696	35.6617	76.8081	50.5901	70.6745
739.05	86.7106	6.65337	84.4706	35.6628	76.8086	50.5894	70.6748
739	86.7116	6.65322	84.4716	35.664	76.809	50.5887	70.675
738.95	86.7125	6.65307	84.4725	35.6651	76.8095	50.588	70.6753
738.9	86.7135	6.65291	84.4735	35.6663	76.8099	50.5873	70.6755
738.85	86.7145	6.65276	84.4745	35.6675	76.8103	50.5866	70.6757
738.8	86.7155	6.65261	84.4755	35.6686	76.8108	50.5859	70.676
738.75	86.7165	6.65246	84.4765	35.6698	76.8112	50.5853	70.6762
738.7	86.7175	6.65231	84.4775	35.6709	76.8117	50.5846	70.6765
738.65	86.7185	6.65215	84.4784	35.6721	76.8121	50.5839	70.6767
738.6	86.7194	6.652	84.4794	35.6732	76.8126	50.5832	70.677
738.55	86.7204	6.65185	84.4804	35.6744	76.813	50.5825	70.6772
738.5	86.7214	6.6517	84.4814	35.6756	76.8135	50.5818	70.6775
738.45	86.7224	6.65155	84.4824	35.6767	76.8139	50.5811	70.6777
738.4	86.7234	6.65139	84.4834	35.6779	76.8143	50.5804	70.6779
738.35	86.7244	6.65124	84.4844	35.679	76.8148	50.5797	70.6782
738.3	86.7258	6.6511	84.4857	35.6802	76.8158	50.5794	70.6784
738.25	86.7279	6.651	84.4879	35.6813	76.818	50.5797	70.6792
738.2	86.7301	6.65089	84.4901	35.6824	76.8203	50.58	70.6806
738.15	86.7323	6.65078	84.4923	35.6835	76.8225	50.5804	70.682
738.1	86.7345	6.65067	84.4945	35.6846	76.8247	50.5807	70.6834
738.05	86.7367	6.65056	84.4967	35.6857	76.8269	50.581	70.6848
738	86.7389	6.65045	84.4989	35.6868	76.8291	50.5813	70.6862
737.95	86.7411	6.65034	84.5011	35.6879	76.8314	50.5816	70.6876
737.9	86.7433	6.65024	84.5032	35.689	76.8336	50.5819	70.689
737.85	86.7454	6.65013	84.5054	35.6901	76.8358	50.5823	70.6904
737.8	86.7476	6.65002	84.5076	35.6912	76.838	50.5826	70.6918
737.75	86.7498	6.64991	84.5098	35.6923	76.8402	50.5829	70.6932
737.7	86.752	6.6498	84.512	35.6934	76.8425	50.5832	70.6946
737.65	86.7542	6.64969	84.5142	35.6945	76.8447	50.5835	70.696
737.6	86.7564	6.64959	84.5164	35.6956	76.8469	50.5838	70.6975
737.55	86.7586	6.64948	84.5186	35.6967	76.8491	50.5841	70.6989
737.5	86.7608	6.64937	84.5208	35.6978	76.8513	50.5844	70.7003
737.45	86.7629	6.64926	84.5229	35.6989	76.8536	50.5848	70.7017
737.4	86.7651	6.64915	84.5251	35.7	76.8558	50.5851	70.7031
737.35	86.7673	6.64904	84.5273	35.7011	76.858	50.5854	70.7045
737.3	86.7695	6.64893	84.5295	35.7022	76.8602	50.5857	70.7059
737.25	86.7717	6.64883	84.5317	35.7033	76.8624	50.586	70.7073
737.2	86.7739	6.64872	84.5339	35.7044	76.8646	50.5864	70.7087
737.15	86.7761	6.64861	84.5361	35.7055	76.8669	50.5867	70.7101
737.1	86.7782	6.6485	84.5383	35.7066	76.8691	50.587	70.7115
737.05	86.7806	6.64833	84.5406	35.7079	76.871	50.5872	70.7129
737	86.7831	6.64805	84.5431	35.7098	76.8723	50.5871	70.7145
736.95	86.7857	6.64778	84.5457	35.7117	76.8736	50.587	70.7164
736.9	86.7882	6.6475	84.5482	35.7136	76.8749	50.587	70.7182
736.85	86.7908	6.64722	84.5508	35.7155	76.8762	50.5869	70.7201
736.8	86.7933	6.64694	84.5533	35.7174	76.8775	50.5868	70.7219
736.75	86.7959	6.64666	84.5559	35.7192	76.8788	50.5868	70.7238
736.7	86.7984	6.64639	84.5584	35.7211	76.8801	50.5867	70.7257
736.65	86.801	6.64611	84.561	35.723	76.8815	50.5867	70.7275
736.6	86.8035	6.64583	84.5635	35.7249	76.8828	50.5866	70.7293
736.55	86.8061	6.64555	84.5661	35.7268	76.8841	50.5866	70.7312
736.5	86.8086	6.64527	84.5686	35.7287	76.8854	50.5865	70.7331
736.45	86.8112	6.64499	84.5712	35.7306	76.8867	50.5864	70.7349
736.4	86.8137	6.64472	84.5737	35.7324	76.888	50.5864	70.7368
736.35	86.8163	6.64444	84.5763	35.7343	76.8893	50.5863	70.7386
736.3	86.8188	6.64416	84.5788	35.7362	76.8906	50.5862	70.7405
736.25	86.8214	6.64388	84.5814	35.7381	76.8919	50.5862	70.7423
736.2	86.8239	6.64361	84.5839	35.74	76.8932	50.5861	70.7442
736.15	86.8265	6.64333	84.5865	35.7419	76.8945	50.5861	70.746
736.1	86.829	6.64305	84.589	35.7437	76.8958	50.586	70.7479
736.05	86.8316	6.64277	84.5916	35.7456	76.8971	50.5859	70.7498
736	86.8341	6.64249	84.5941	35.7475	76.8984	50.5859	70.7516
735.95	86.8367	6.64221	84.5967	35.7494	76.8998	50.5858	70.7535
735.9	86.8392	6.64194	84.5992	35.7513	76.9011	50.5858	70.7553
735.85	86.8418	6.64166	84.6018	35.7532	76.9024	50.5857	70.7572
735.8	86.8446	6.64146	84.6046	35.755	76.9039	50.5859	70.759
735.75	86.8478	6.64142	84.6078	35.7567	76.9058	50.5864	70.7609
735.7	86.8509	6.64137	84.6109	35.7584	76.9077	50.587	70.7627
735.65	86.8541	6.64133	84.6141	35.7601	76.9096	50.5875	70.7645
735.6	86.8573	6.64128	84.6173	35.7618	76.9115	50.5881	70.7663
735.55	86.8605	6.64124	84.6205	35.7635	76.9133	50.5886	70.7682
735.5	86.8637	6.64119	84.6237	35.7652	76.9153	50.5892	70.77
735.45	86.8669	6.64115	84.6269	35.7669	76.9171	50.5898	70.7718
735.4	86.8701	6.6411	84.6301	35.7686	76.919	50.5903	70.7736
735.35	86.8733	6.64106	84.6333	35.7703	76.9209	50.5909	70.7754
735.3	86.8764	6.64101	84.6364	35.772	76.9228	50.5914	70.7773
735.25	86.8796	6.64097	84.6396	35.7737	76.9247	50.592	70.7791
735.2	86.8828	6.64092	84.6428	35.7754	76.9266	50.5925	70.7809
735.15	86.886	6.64088	84.646	35.7771	76.9285	50.5931	70.7827
735.1	86.8892	6.64083	84.6492	35.7787	76.9304	50.5937	70.7845
735.05	86.8924	6.64079	84.6524	35.7804	76.9323	50.5942	70.7864
735	86.8956	6.64074	84.6556	35.7821	76.9342	50.5948	70.7882
734.95	86.8988	6.6407	84.6587	35.7838	76.9361	50.5953	70.79
734.9	86.9019	6.64065	84.6619	35.7855	76.938	50.5959	70.7918
734.85	86.9051	6.64061	84.6651	35.7872	76.9399	50.5964	70.7936
734.8	86.9083	6.64056	84.6683	35.7889	76.9417	50.597	70.7955
734.75	86.9115	6.64052	84.6715	35.7906	76.9436	50.5976	70.7973
734.7	86.9147	6.64047	84.6747	35.7923	76.9455	50.5981	70.7991
734.65	86.9179	6.64042	84.6779	35.794	76.9474	50.5987	70.8009
734.6	86.9211	6.64038	84.6811	35.7957	76.9493	50.5992	70.8028
734.55	86.9247	6.64034	84.6847	35.7975	76.9518	50.5997	70.8046
734.5	86.9291	6.64032	84.6891	35.7996	76.9551	50.6	70.8067
734.45	86.9336	6.6403	84.6936	35.8018	76.9584	50.6004	70.8091
734.4	86.938	6.64028	84.698	35.8039	76.9618	50.6007	70.8116
734.35	86.9424	6.64026	84.7024	35.806	76.9651	50.601	70.814
734.3	86.9468	6.64023	84.7068	35.8081	76.9684	50.6013	70.8165
734.25	86.9512	6.64021	84.7112	35.8102	76.9718	50.6017	70.8189
734.2	86.9557	6.64019	84.7157	35.8124	76.9751	50.602	70.8213
734.15	86.9601	6.64017	84.7201	35.8145	76.9784	50.6024	70.8238
734.1	86.9645	6.64015	84.7245	35.8166	76.9818	50.6027	70.8262
734.05	86.9689	6.64013	84.7289	35.8187	76.9851	50.603	70.8287
734	86.9733	6.6401	84.7334	35.8208	76.9885	50.6033	70.8311
733.95	86.9778	6.64008	84.7378	35.8229	76.9918	50.6037	70.8335
733.9	86.9822	6.64006	84.7422	35.825	76.9951	50.604	70.836
733.85	86.9866	6.64004	84.7466	35.8272	76.9985	50.6043	70.8384
733.8	86.991	6.64002	84.751	35.8293	77.0018	50.6047	70.8409
733.75	86.9955	6.63999	84.7554	35.8314	77.0051	50.605	70.8433
733.7	86.9999	6.63997	84.7599	35.8335	77.0085	50.6053	70.8457
733.65	87.0043	6.63995	84.7643	35.8356	77.0118	50.6056	70.8482
733.6	87.0087	6.63993	84.7687	35.8378	77.0151	50.606	70.8506
733.55	87.0131	6.63991	84.7731	35.8399	77.0185	50.6063	70.853
733.5	87.0175	6.63989	84.7776	35.842	77.0218	50.6067	70.8555
733.45	87.022	6.63987	84.782	35.8441	77.0251	50.607	70.8579
733.4	87.0264	6.63984	84.7864	35.8462	77.0285	50.6073	70.8604
733.35	87.0308	6.63982	84.7908	35.8483	77.0318	50.6076	70.8628
733.3	87.0354	6.63978	84.7954	35.8505	77.0351	50.6081	70.8653
733.25	87.0403	6.63973	84.8003	35.8528	77.0383	50.6087	70.868
733.2	87.0452	6.63967	84.8052	35.8551	77.0414	50.6094	70.8712
733.15	87.0501	6.63961	84.8101	35.8573	77.0446	50.61	70.8744
733.1	87.055	6.63955	84.815	35.8596	77.0477	50.6107	70.8776
733.05	87.0599	6.63949	84.8199	35.8619	77.0509	50.6113	70.8807
733	87.0648	6.63943	84.8248	35.8642	77.0541	50.612	70.8839
732.95	87.0697	6.63937	84.8297	35.8665	77.0572	50.6126	70.8871
732.9	87.0746	6.63931	84.8346	35.8687	77.0604	50.6133	70.8902
732.85	87.0795	6.63925	84.8395	35.871	77.0635	50.6139	70.8934
732.8	87.0844	6.63919	84.8444	35.8733	77.0667	50.6146	70.8966
732.75	87.0893	6.63913	84.8493	35.8756	77.0699	50.6152	70.8998
732.7	87.0942	6.63907	84.8542	35.8779	77.073	50.6159	70.9029
732.65	87.0991	6.63901	84.8591	35.8802	77.0762	50.6165	70.9061
732.6	87.104	6.63895	84.864	35.8824	77.0793	50.6172	70.9093
732.55	87.1089	6.63889	84.8689	35.8847	77.0825	50.6178	70.9125
732.5	87.1138	6.63884	84.8738	35.887	77.0857	50.6184	70.9156
732.45	87.1187	6.63878	84.8787	35.8893	77.0888	50.6191	70.9188
732.4	87.1236	6.63872	84.8836	35.8916	77.092	50.6197	70.922
732.35	87.1285	6.63866	84.8885	35.8938	77.0952	50.6204	70.9251
732.3	87.1334	6.6386	84.8934	35.8961	77.0983	50.621	70.9283
732.25	87.1383	6.63854	84.8983	35.8984	77.1015	50.6217	70.9315
732.2	87.1432	6.63848	84.9032	35.9007	77.1046	50.6223	70.9347
732.15	87.1482	6.63842	84.9082	35.9029	77.1078	50.623	70.9378
732.1	87.153	6.63836	84.913	35.9052	77.111	50.6236	70.941
732.05	87.158	6.63837	84.918	35.9077	77.1142	50.6245	70.9442
732	87.1631	6.63849	84.9231	35.9104	77.1176	50.6257	70.9474
731.95	87.1682	6.6386	84.9282	35.9132	77.121	50.6269	70.9508
731.9	87.1732	6.63872	84.9333	35.916	77.1243	50.6281	70.9541
731.85	87.1783	6.63883	84.9383	35.9187	77.1277	50.6294	70.9574
731.8	87.1834	6.63895	84.9434	35.9215	77.1311	50.6306	70.9608
731.75	87.1885	6.63906	84.9485	35.9243	77.1345	50.6318	70.9641
731.7	87.1936	6.63918	84.9536	35.9271	77.1379	50.633	70.9675
731.65	87.1987	6.63929	84.9587	35.9298	77.1413	50.6342	70.9708
731.6	87.2037	6.63941	84.9637	35.9326	77.1446	50.6355	70.9742
731.55	87.2088	6.63952	84.9688	35.9353	77.148	50.6367	70.9775
731.5	87.2139	6.63964	84.9739	35.9381	77.1514	50.6379	70.9809
731.45	87.219	6.63975	84.979	35.9409	77.1548	50.6391	70.9842
731.4	87.224	6.63987	84.984	35.9437	77.1582	50.6403	70.9875
731.35	87.2291	6.63998	84.9891	35.9464	77.1616	50.6416	70.9909
731.3	87.2342	6.6401	84.9942	35.9492	77.1649	50.6428	70.9942
731.25	87.2393	6.64021	84.9993	35.952	77.1683	50.644	70.9976
731.2	87.2444	6.64033	85.0044	35.9547	77.1717	50.6452	71.0009
731.15	87.2494	6.64044	85.0094	35.9575	77.1751	50.6464	71.0042
731.1	87.2545	6.64056	85.0145	35.9603	77.1785	50.6476	71.0076
731.05	87.2596	6.64067	85.0196	35.963	77.1818	50.6489	71.0109
731	87.2647	6.64079	85.0247	35.9658	77.1852	50.6501	71.0143
730.95	87.2698	6.6409	85.0298	35.9686	77.1886	50.6513	71.0176
730.9	87.2748	6.64102	85.0348	35.9713	77.192	50.6525	71.021
730.85	87.2799	6.64113	85.0399	35.9741	77.1954	50.6538	71.0243
730.8	87.285	6.64121	85.045	35.9768	77.1989	50.655	71.0276
730.75	87.2901	6.64125	85.0501	35.9794	77.2027	50.6562	71.031
730.7	87.2952	6.64129	85.0552	35.9821	77.2066	50.6574	71.0345
730.65	87.3003	6.64133	85.0603	35.9847	77.2104	50.6586	71.0379
730.6	87.3054	6.64136	85.0654	35.9873	77.2142	50.6598	71.0413
730.55	87.3105	6.6414	85.0705	35.9899	77.2181	50.661	71.0447
730.5	87.3156	6.64144	85.0756	35.9925	77.2219	50.6623	71.0481
730.45	87.3207	6.64147	85.0807	35.9952	77.2257	50.6635	71.0515
730.4	87.3258	6.64151	85.0858	35.9978	77.2295	50.6647	71.055
730.35	87.3309	6.64154	85.0909	36.0004	77.2334	50.6659	71.0584
730.3	87.336	6.64158	85.096	36.003	77.2372	50.6671	71.0618
730.25	87.3411	6.64162	85.1011	36.0056	77.241	50.6683	71.0652
730.2	87.3462	6.64166	85.1062	36.0082	77.2448	50.6696	71.0686
730.15	87.3513	6.64169	85.1113	36.0109	77.2487	50.6708	71.0721
730.1	87.3564	6.64173	85.1164	36.0135	77.2525	50.672	71.0755
730.05	87.3615	6.64176	85.1215	36.0161	77.2563	50.6732	71.0789
730	87.3666	6.6418	85.1266	36.0187	77.2601	50.6744	71.0823
729.95	87.3717	6.64184	85.1317	36.0213	77.264	50.6756	71.0857
729.9	87.3768	6.64187	85.1368	36.024	77.2678	50.6768	71.0892
729.85	87.3819	6.64191	85.1419	36.0266	77.2716	50.6781	71.0926
729.8	87.387	6.64195	85.147	36.0292	77.2755	50.6793	71.096
729.75	87.3921	6.64198	85.1521	36.0318	77.2793	50.6805	71.0994
729.7	87.3972	6.64202	85.1572	36.0344	77.2831	50.6817	71.1028
729.65	87.4023	6.64206	85.1623	36.0371	77.2869	50.6829	71.1062
729.6	87.4074	6.64209	85.1674	36.0397	77.2908	50.6841	71.1097
729.55	87.4123	6.64204	85.1723	36.0421	77.2943	50.6852	71.1131
729.5	87.4169	6.64187	85.1769	36.0442	77.2976	50.6859	71.1161
729.45	87.4215	6.64171	85.1815	36.0462	77.3009	50.6866	71.1186
729.4	87.4261	6.64154	85.1861	36.0483	77.3042	50.6874	71.1212
729.35	87.4308	6.64137	85.1908	36.0504	77.3075	50.6881	71.1237
729.3	87.4354	6.6412	85.1954	36.0524	77.3107	50.6889	71.1263
729.25	87.44	6.64103	85.2	36.0545	77.314	50.6896	71.1288
729.2	87.4446	6.64086	85.2046	36.0566	77.3173	50.6904	71.1314
729.15	87.4492	6.64069	85.2092	36.0586	77.3206	50.6911	71.1339
729.1	87.4539	6.64052	85.2139	36.0607	77.3238	50.6918	71.1365
729.05	87.4585	6.64035	85.2185	36.0628	77.3271	50.6926	71.139
729	87.4631	6.64018	85.2231	36.0648	77.3304	50.6933	71.1416
728.95	87.4677	6.64001	85.2277	36.0669	77.3337	50.6941	71.1441
728.9	87.4723	6.63984	85.2323	36.069	77.337	50.6948	71.1467
728.85	87.477	6.63967	85.237	36.071	77.3402	50.6955	71.1492
728.8	87.4816	6.6395	85.2416	36.0731	77.3435	50.6963	71.1518
728.75	87.4862	6.63933	85.2462	36.0752	77.3468	50.697	71.1544
728.7	87.4908	6.63916	85.2508	36.0772	77.35	50.6978	71.1569
728.65	87.4954	6.63899	85.2554	36.0793	77.3533	50.6985	71.1595
728.6	87.5001	6.63882	85.2601	36.0814	77.3566	50.6993	71.162
728.55	87.5047	6.63865	85.2647	36.0834	77.3599	50.7	71.1646
728.5	87.5093	6.63848	85.2693	36.0855	77.3632	50.7007	71.1671
728.45	87.5139	6.63831	85.2739	36.0876	77.3664	50.7015	71.1697
728.4	87.5185	6.63814	85.2785	36.0896	77.3697	50.7022	71.1722
728.35	87.5232	6.63797	85.2832	36.0917	77.373	50.703	71.1748
728.3	87.5275	6.63782	85.2875	36.0937	77.3758	50.7036	71.1774
728.25	87.5316	6.63768	85.2916	36.0957	77.3779	50.7041	71.1797
728.2	87.5357	6.63755	85.2957	36.0977	77.38	50.7045	71.182
728.15	87.5397	6.63742	85.2997	36.0997	77.3821	50.705	71.1842
728.1	87.5438	6.63728	85.3038	36.1016	77.3842	50.7054	71.1864
728.05	87.5478	6.63715	85.3079	36.1036	77.3863	50.7059	71.1886
728	87.5519	6.63702	85.3119	36.1056	77.3884	50.7063	71.1908
727.95	87.556	6.63688	85.316	36.1076	77.3905	50.7068	71.1931
727.9	87.56	6.63675	85.32	36.1096	77.3925	50.7072	71.1953
727.85	87.5641	6.63661	85.3241	36.1115	77.3946	50.7077	71.1975
727.8	87.5682	6.63648	85.3282	36.1135	77.3967	50.7081	71.1997
727.75	87.5722	6.63635	85.3322	36.1155	77.3988	50.7086	71.2019
727.7	87.5763	6.63621	85.3363	36.1175	77.4009	50.709	71.2042
727.65	87.5803	6.63608	85.3404	36.1195	77.403	50.7095	71.2064
727.6	87.5844	6.63595	85.3444	36.1214	77.4051	50.7099	71.2086
727.55	87.5885	6.63581	85.3485	36.1234	77.4072	50.7104	71.2108
727.5	87.5925	6.63568	85.3525	36.1254	77.4093	50.7108	71.2131
727.45	87.5966	6.63555	85.3566	36.1274	77.4114	50.7113	71.2153
727.4	87.6007	6.63541	85.3607	36.1294	77.4135	50.7118	71.2175
727.35	87.6047	6.63528	85.3647	36.1313	77.4156	50.7122	71.2197
727.3	87.6088	6.63514	85.3688	36.1333	77.4177	50.7126	71.222
727.25	87.6129	6.63501	85.3729	36.1353	77.4198	50.7131	71.2242
727.2	87.6169	6.63488	85.3769	36.1373	77.4219	50.7136	71.2264
727.15	87.621	6.63474	85.381	36.1392	77.424	50.714	71.2286
727.1	87.6251	6.63461	85.3851	36.1412	77.4261	50.7145	71.2309
727.05	87.6287	6.63456	85.3887	36.1432	77.4283	50.7146	71.2331
727	87.632	6.63461	85.392	36.1452	77.4307	50.7143	71.2351
726.95	87.6352	6.63467	85.3952	36.1472	77.433	50.714	71.237
726.9	87.6384	6.63472	85.3984	36.1492	77.4354	50.7137	71.239
726.85	87.6416	6.63477	85.4017	36.1512	77.4378	50.7134	71.2409
726.8	87.6449	6.63482	85.4049	36.1532	77.4402	50.7131	71.2428
726.75	87.6481	6.63488	85.4081	36.1552	77.4425	50.7128	71.2447
726.7	87.6513	6.63493	85.4113	36.1572	77.4449	50.7125	71.2466
726.65	87.6546	6.63498	85.4146	36.1592	77.4473	50.7122	71.2485
726.6	87.6578	6.63503	85.4178	36.1612	77.4497	50.7119	71.2504
726.55	87.661	6.63509	85.421	36.1632	77.452	50.7116	71.2524
726.5	87.6642	6.63514	85.4242	36.1652	77.4544	50.7113	71.2543
726.45	87.6675	6.63519	85.4275	36.1672	77.4568	50.711	71.2562
726.4	87.6707	6.63525	85.4307	36.1692	77.4592	50.7107	71.2581
726.35	87.6739	6.6353	85.4339	36.1712	77.4616	50.7104	71.26
726.3	87.6771	6.63535	85.4372	36.1732	77.4639	50.7101	71.2619
726.25	87.6804	6.6354	85.4404	36.1752	77.4663	50.7098	71.2638
726.2	87.6836	6.63546	85.4436	36.1771	77.4687	50.7095	71.2657
726.15	87.6868	6.63551	85.4468	36.1791	77.471	50.7092	71.2677
726.1	87.6901	6.63556	85.4501	36.1811	77.4734	50.7089	71.2696
726.05	87.6933	6.63561	85.4533	36.1831	77.4758	50.7086	71.2715
726	87.6965	6.63567	85.4565	36.1851	77.4782	50.7083	71.2734
725.95	87.6997	6.63572	85.4597	36.1871	77.4805	50.7081	71.2753
725.9	87.703	6.63577	85.463	36.1891	77.4829	50.7077	71.2772
725.85	87.7062	6.63582	85.4662	36.1911	77.4853	50.7075	71.2792
725.8	87.7092	6.6359	85.4692	36.1928	77.4873	50.7071	71.2811
725.75	87.712	6.63602	85.472	36.194	77.4887	50.7067	71.2823
725.7	87.7147	6.63613	85.4748	36.1953	77.4901	50.7062	71.2828
725.65	87.7175	6.63624	85.4775	36.1965	77.4916	50.7058	71.2834
725.6	87.7203	6.63636	85.4803	36.1977	77.493	50.7054	71.284
725.55	87.7231	6.63647	85.4831	36.199	77.4945	50.7049	71.2845
725.5	87.7258	6.63658	85.4858	36.2002	77.4959	50.7045	71.2851
725.45	87.7286	6.63669	85.4886	36.2014	77.4974	50.7041	71.2857
725.4	87.7314	6.63681	85.4913	36.2026	77.4988	50.7036	71.2863
725.35	87.7341	6.63692	85.4941	36.2039	77.5003	50.7032	71.2869
725.3	87.7369	6.63703	85.4969	36.2051	77.5017	50.7028	71.2874
725.25	87.7396	6.63715	85.4997	36.2063	77.5032	50.7023	71.288
725.2	87.7424	6.63726	85.5024	36.2075	77.5046	50.7019	71.2886
725.15	87.7452	6.63737	85.5052	36.2088	77.5061	50.7015	71.2891
725.1	87.748	6.63749	85.5079	36.21	77.5075	50.701	71.2897
725.05	87.7507	6.6376	85.5107	36.2112	77.5089	50.7006	71.2903
725	87.7535	6.63771	85.5135	36.2124	77.5104	50.7001	71.2909
724.95	87.7562	6.63783	85.5162	36.2137	77.5118	50.6997	71.2914
724.9	87.759	6.63794	85.519	36.2149	77.5133	50.6993	71.292
724.85	87.7618	6.63805	85.5218	36.2161	77.5147	50.6988	71.2926
724.8	87.7645	6.63816	85.5245	36.2173	77.5162	50.6984	71.2931
724.75	87.7673	6.63828	85.5273	36.2186	77.5176	50.698	71.2937
724.7	87.7701	6.63839	85.5301	36.2198	77.519	50.6975	71.2943
724.65	87.7728	6.6385	85.5328	36.221	77.5205	50.6971	71.2949
724.6	87.7756	6.63862	85.5356	36.2222	77.522	50.6967	71.2955
724.55	87.7783	6.63858	85.5383	36.2234	77.5236	50.6965	71.296
724.5	87.7809	6.63834	85.5409	36.2247	77.5256	50.6967	71.2972
724.45	87.7835	6.6381	85.5435	36.2259	77.5276	50.6969	71.2988
724.4	87.7861	6.63787	85.5461	36.2271	77.5295	50.6971	71.3005
724.35	87.7887	6.63763	85.5487	36.2283	77.5315	50.6973	71.3021
724.3	87.7913	6.63739	85.5513	36.2295	77.5335	50.6975	71.3038
724.25	87.7939	6.63716	85.5539	36.2308	77.5354	50.6977	71.3054
724.2	87.7965	6.63692	85.5565	36.232	77.5374	50.6979	71.3071
724.15	87.7991	6.63668	85.5591	36.2332	77.5394	50.6981	71.3087
724.1	87.8017	6.63645	85.5617	36.2344	77.5414	50.6983	71.3104
724.05	87.8043	6.63621	85.5643	36.2356	77.5433	50.6985	71.312
724	87.8069	6.63597	85.5669	36.2368	77.5453	50.6987	71.3137
723.95	87.8094	6.63574	85.5695	36.2381	77.5473	50.6989	71.3153
723.9	87.812	6.6355	85.5721	36.2393	77.5492	50.6991	71.317
723.85	87.8146	6.63526	85.5747	36.2405	77.5512	50.6992	71.3186
723.8	87.8172	6.63503	85.5772	36.2417	77.5532	50.6994	71.3203
723.75	87.8198	6.63479	85.5798	36.2429	77.5551	50.6996	71.3219
723.7	87.8224	6.63455	85.5824	36.2441	77.5571	50.6998	71.3236
723.65	87.825	6.63432	85.585	36.2454	77.5591	50.7	71.3252
723.6	87.8276	6.63408	85.5876	36.2466	77.5611	50.7002	71.3269
723.55	87.8302	6.63385	85.5902	36.2478	77.563	50.7004	71.3285
723.5	87.8328	6.63361	85.5928	36.249	77.565	50.7006	71.3302
723.45	87.8354	6.63337	85.5954	36.2502	77.567	50.7008	71.3318
723.4	87.838	6.63314	85.598	36.2514	77.569	50.701	71.3335
723.35	87.8406	6.6329	85.6006	36.2527	77.5709	50.7012	71.3351
723.3	87.8429	6.63264	85.6029	36.2538	77.5726	50.7009	71.3368
723.25	87.8449	6.63236	85.6049	36.2549	77.5738	50.7001	71.338
723.2	87.8468	6.63208	85.6068	36.256	77.575	50.6992	71.3389
723.15	87.8488	6.6318	85.6088	36.2571	77.5763	50.6984	71.3398
723.1	87.8508	6.63152	85.6108	36.2582	77.5775	50.6975	71.3406
723.05	87.8527	6.63124	85.6127	36.2593	77.5788	50.6967	71.3415
723	87.8547	6.63096	85.6147	36.2604	77.58	50.6958	71.3424
722.95	87.8567	6.63068	85.6167	36.2615	77.5812	50.695	71.3433
722.9	87.8586	6.6304	85.6186	36.2625	77.5825	50.6942	71.3442
722.85	87.8606	6.63012	85.6206	36.2636	77.5837	50.6933	71.3451
722.8	87.8625	6.62984	85.6225	36.2647	77.585	50.6925	71.3459
722.75	87.8645	6.62956	85.6245	36.2658	77.5862	50.6916	71.3468
722.7	87.8665	6.62928	85.6265	36.2669	77.5875	50.6908	71.3477
722.65	87.8684	6.629	85.6284	36.268	77.5887	50.6899	71.3486
722.6	87.8704	6.62872	85.6304	36.2691	77.59	50.6891	71.3495
722.55	87.8723	6.62844	85.6324	36.2702	77.5912	50.6882	71.3504
722.5	87.8743	6.62816	85.6343	36.2712	77.5924	50.6874	71.3512
722.45	87.8763	6.62788	85.6363	36.2723	77.5937	50.6865	71.3521
722.4	87.8782	6.6276	85.6382	36.2734	77.5949	50.6857	71.353
722.35	87.8802	6.62732	85.6402	36.2745	77.5962	50.6848	71.3539
722.3	87.8822	6.62704	85.6422	36.2756	77.5974	50.684	71.3548
722.25	87.8841	6.62676	85.6441	36.2767	77.5987	50.6831	71.3556
722.2	87.8861	6.62648	85.6461	36.2778	77.5999	50.6823	71.3565
722.15	87.8881	6.62619	85.648	36.2789	77.6011	50.6814	71.3574
722.1	87.89	6.62591	85.65	36.2799	77.6024	50.6806	71.3583
722.05	87.8918	6.62563	85.6518	36.2812	77.6041	50.6803	71.3592
722	87.8935	6.62535	85.6535	36.2829	77.6064	50.6807	71.3603
721.95	87.8951	6.62507	85.6551	36.2844	77.6087	50.681	71.3617
721.9	87.8967	6.6248	85.6568	36.2861	77.611	50.6814	71.3631
721.85	87.8984	6.62452	85.6584	36.2877	77.6133	50.6818	71.3644
721.8	87.9	6.62424	85.66	36.2893	77.6156	50.6821	71.3658
721.75	87.9017	6.62396	85.6617	36.2909	77.6179	50.6825	71.3671
721.7	87.9033	6.62368	85.6633	36.2925	77.6201	50.6829	71.3685
721.65	87.905	6.6234	85.665	36.2941	77.6224	50.6832	71.3699
721.6	87.9066	6.62312	85.6666	36.2957	77.6247	50.6836	71.3712
721.55	87.9082	6.62284	85.6682	36.2973	77.627	50.6839	71.3726
721.5	87.9099	6.62256	85.6699	36.2989	77.6293	50.6843	71.374
721.45	87.9115	6.62228	85.6715	36.3005	77.6316	50.6847	71.3753
721.4	87.9132	6.622	85.6732	36.3021	77.6339	50.685	71.3767
721.35	87.9148	6.62172	85.6748	36.3037	77.6362	50.6854	71.3781
721.3	87.9164	6.62144	85.6765	36.3053	77.6385	50.6858	71.3794
721.25	87.9181	6.62116	85.6781	36.3069	77.6408	50.6861	71.3808
721.2	87.9197	6.62088	85.6797	36.3085	77.6431	50.6865	71.3821
721.15	87.9214	6.6206	85.6814	36.3102	77.6453	50.6869	71.3835
721.1	87.923	6.62032	85.683	36.3118	77.6476	50.6872	71.3849
721.05	87.9247	6.62004	85.6847	36.3134	77.6499	50.6876	71.3862
721	87.9263	6.61977	85.6863	36.315	77.6522	50.688	71.3876
720.95	87.9279	6.61949	85.6879	36.3166	77.6545	50.6883	71.389
720.9	87.9296	6.61921	85.6896	36.3182	77.6568	50.6887	71.3903
720.85	87.9312	6.61893	85.6912	36.3198	77.6591	50.689	71.3917
720.8	87.933	6.61868	85.693	36.3212	77.6607	50.6888	71.3931
720.75	87.935	6.61846	85.695	36.3224	77.6615	50.688	71.394
720.7	87.9369	6.61824	85.6969	36.3235	77.6623	50.6871	71.3945
720.65	87.9389	6.61803	85.6989	36.3247	77.6632	50.6863	71.3951
720.6	87.9408	6.61781	85.7008	36.3258	77.664	50.6855	71.3957
720.55	87.9428	6.61759	85.7028	36.327	77.6648	50.6846	71.3963
720.5	87.9447	6.61738	85.7047	36.3281	77.6656	50.6838	71.3969
720.45	87.9467	6.61716	85.7067	36.3293	77.6664	50.6829	71.3975
720.4	87.9486	6.61694	85.7086	36.3304	77.6673	50.6821	71.3981
720.35	87.9506	6.61673	85.7106	36.3316	77.6681	50.6812	71.3987
720.3	87.9525	6.61651	85.7125	36.3328	77.6689	50.6804	71.3992
720.25	87.9545	6.61629	85.7145	36.3339	77.6697	50.6796	71.3998
720.2	87.9565	6.61608	85.7164	36.3351	77.6706	50.6787	71.4004
720.15	87.9584	6.61586	85.7184	36.3362	77.6714	50.6779	71.401
720.1	87.9604	6.61564	85.7203	36.3374	77.6722	50.677	71.4016
720.05	87.9623	6.61543	85.7223	36.3385	77.673	50.6762	71.4022
720	87.9643	6.61521	85.7242	36.3397	77.6738	50.6754	71.4027
719.95	87.9662	6.61499	85.7262	36.3408	77.6747	50.6745	71.4033
719.9	87.9682	6.61478	85.7282	36.342	77.6755	50.6737	71.4039
719.85	87.9701	6.61456	85.7301	36.3432	77.6763	50.6728	71.4045
719.8	87.9721	6.61434	85.7321	36.3443	77.6771	50.672	71.4051
719.75	87.974	6.61413	85.734	36.3455	77.6779	50.6711	71.4057
719.7	87.976	6.61391	85.736	36.3466	77.6788	50.6703	71.4063
719.65	87.9779	6.61369	85.7379	36.3478	77.6796	50.6694	71.4068
719.6	87.9799	6.61348	85.7399	36.3489	77.6804	50.6686	71.4074
719.55	87.982	6.61336	85.742	36.3501	77.6817	50.6681	71.408
719.5	87.9844	6.61334	85.7444	36.3513	77.6834	50.6679	71.4089
719.45	87.9868	6.61332	85.7468	36.3525	77.6852	50.6678	71.4099
719.4	87.9892	6.61331	85.7492	36.3537	77.6869	50.6676	71.4109
719.35	87.9916	6.61329	85.7516	36.3549	77.6886	50.6674	71.4119
719.3	87.994	6.61327	85.754	36.3561	77.6904	50.6673	71.4129
719.25	87.9964	6.61326	85.7564	36.3573	77.6921	50.6671	71.414
719.2	87.9988	6.61324	85.7588	36.3586	77.6939	50.6669	71.415
719.15	88.0011	6.61323	85.7612	36.3597	77.6956	50.6668	71.416
719.1	88.0035	6.61321	85.7635	36.361	77.6974	50.6666	71.417
719.05	88.0059	6.61319	85.7659	36.3622	77.6991	50.6664	71.418
719	88.0083	6.61318	85.7683	36.3634	77.7009	50.6663	71.4191
718.95	88.0107	6.61316	85.7707	36.3646	77.7026	50.6661	71.4201
718.9	88.0131	6.61315	85.7731	36.3658	77.7043	50.6659	71.4211
718.85	88.0155	6.61313	85.7755	36.367	77.7061	50.6658	71.4221
718.8	88.0179	6.61311	85.7779	36.3682	77.7078	50.6656	71.4232
718.75	88.0203	6.6131	85.7803	36.3694	77.7096	50.6654	71.4242
718.7	88.0226	6.61308	85.7827	36.3706	77.7113	50.6653	71.4252
718.65	88.025	6.61306	85.785	36.3718	77.7131	50.6651	71.4262
718.6	88.0274	6.61305	85.7874	36.373	77.7148	50.6649	71.4272
718.55	88.0298	6.61303	85.7898	36.3742	77.7165	50.6648	71.4283
718.5	88.0322	6.61302	85.7922	36.3754	77.7183	50.6646	71.4293
718.45	88.0346	6.613	85.7946	36.3766	77.72	50.6644	71.4303
718.4	88.037	6.61298	85.797	36.3779	77.7218	50.6643	71.4313
718.35	88.0394	6.61297	85.7994	36.3791	77.7235	50.6641	71.4323
718.3	88.0418	6.61281	85.8018	36.3802	77.7251	50.6638	71.4334
718.25	88.0442	6.61252	85.8042	36.3813	77.7265	50.6635	71.4342
718.2	88.0466	6.61223	85.8066	36.3824	77.7279	50.6631	71.4348
718.15	88.0491	6.61194	85.8091	36.3835	77.7293	50.6628	71.4354
718.1	88.0515	6.61164	85.8115	36.3845	77.7307	50.6624	71.4361
718.05	88.0539	6.61135	85.8139	36.3856	77.7321	50.6621	71.4367
718	88.0563	6.61106	85.8163	36.3867	77.7335	50.6617	71.4374
717.95	88.0588	6.61077	85.8188	36.3878	77.7348	50.6613	71.438
717.9	88.0612	6.61047	85.8212	36.3888	77.7362	50.661	71.4386
717.85	88.0636	6.61018	85.8236	36.3899	77.7376	50.6606	71.4393
717.8	88.066	6.60989	85.826	36.391	77.739	50.6603	71.4399
717.75	88.0685	6.6096	85.8285	36.3921	77.7404	50.6599	71.4406
717.7	88.0709	6.6093	85.8309	36.3932	77.7418	50.6595	71.4412
717.65	88.0733	6.60901	85.8333	36.3942	77.7432	50.6592	71.4418
717.6	88.0757	6.60872	85.8358	36.3953	77.7446	50.6588	71.4425
717.55	88.0782	6.60843	85.8382	36.3964	77.746	50.6585	71.4431
717.5	88.0806	6.60813	85.8406	36.3975	77.7474	50.6581	71.4438
717.45	88.083	6.60784	85.843	36.3986	77.7488	50.6577	71.4444
717.4	88.0854	6.60755	85.8454	36.3996	77.7502	50.6574	71.445
717.35	88.0879	6.60726	85.8479	36.4007	77.7516	50.657	71.4457
717.3	88.0903	6.60696	85.8503	36.4018	77.753	50.6567	71.4463
717.25	88.0927	6.60667	85.8527	36.4029	77.7544	50.6563	71.447
717.2	88.0952	6.60638	85.8551	36.404	77.7558	50.6559	71.4476
717.15	88.0976	6.60609	85.8576	36.405	77.7572	50.6556	71.4482
717.1	88.1	6.60579	85.86	36.4061	77.7586	50.6552	71.4489
717.05	88.102	6.60553	85.862	36.4073	77.7601	50.6549	71.4495
717	88.1036	6.60528	85.8636	36.4086	77.7617	50.6546	71.4505
716.95	88.1052	6.60504	85.8652	36.4099	77.7634	50.6543	71.4518
716.9	88.1068	6.60479	85.8668	36.4112	77.765	50.654	71.4531
716.85	88.1085	6.60455	85.8684	36.4125	77.7666	50.6537	71.4544
716.8	88.1101	6.6043	85.8701	36.4138	77.7683	50.6534	71.4556
716.75	88.1117	6.60406	85.8717	36.4151	77.7699	50.653	71.4569
716.7	88.1133	6.60381	85.8733	36.4165	77.7715	50.6527	71.4582
716.65	88.1149	6.60357	85.8749	36.4178	77.7732	50.6524	71.4594
716.6	88.1165	6.60332	85.8765	36.4191	77.7748	50.6521	71.4607
716.55	88.1181	6.60308	85.8781	36.4204	77.7764	50.6518	71.462
716.5	88.1197	6.60284	85.8797	36.4217	77.7781	50.6515	71.4633
716.45	88.1213	6.60259	85.8813	36.423	77.7797	50.6512	71.4645
716.4	88.1229	6.60235	85.8829	36.4243	77.7814	50.6509	71.4658
716.35	88.1245	6.6021	85.8845	36.4256	77.783	50.6506	71.4671
716.3	88.1261	6.60186	85.8862	36.4269	77.7846	50.6502	71.4684
716.25	88.1278	6.60161	85.8878	36.4282	77.7863	50.6499	71.4696
716.2	88.1294	6.60137	85.8894	36.4295	77.7879	50.6496	71.4709
716.15	88.131	6.60112	85.891	36.4309	77.7895	50.6493	71.4722
716.1	88.1326	6.60088	85.8926	36.4322	77.7912	50.649	71.4734
716.05	88.1342	6.60063	85.8942	36.4335	77.7928	50.6487	71.4747
716	88.1358	6.60039	85.8958	36.4348	77.7945	50.6484	71.476
715.95	88.1374	6.60015	85.8974	36.4361	77.7961	50.6481	71.4773
715.9	88.139	6.5999	85.899	36.4374	77.7977	50.6478	71.4785
715.85	88.1406	6.59966	85.9006	36.4387	77.7994	50.6475	71.4798
715.8	88.1423	6.5995	85.9023	36.4399	77.8008	50.6471	71.4811
715.75	88.1441	6.59943	85.9041	36.441	77.8021	50.6467	71.4824
715.7	88.1459	6.59936	85.9059	36.4422	77.8033	50.6464	71.4837
715.65	88.1477	6.59929	85.9077	36.4433	77.8046	50.646	71.4849
715.6	88.1494	6.59923	85.9094	36.4444	77.8059	50.6456	71.4862
715.55	88.1512	6.59916	85.9112	36.4455	77.8071	50.6453	71.4875
715.5	88.153	6.59909	85.913	36.4466	77.8084	50.6449	71.4888
715.45	88.1548	6.59902	85.9148	36.4477	77.8096	50.6445	71.4901
715.4	88.1565	6.59895	85.9166	36.4489	77.8109	50.6441	71.4914
715.35	88.1583	6.59888	85.9183	36.45	77.8122	50.6438	71.4927
715.3	88.1601	6.59881	85.9201	36.4511	77.8134	50.6434	71.494
715.25	88.1619	6.59874	85.9219	36.4522	77.8147	50.643	71.4953
715.2	88.1637	6.59867	85.9237	36.4533	77.8159	50.6427	71.4966
715.15	88.1655	6.5986	85.9254	36.4544	77.8172	50.6423	71.4979
715.1	88.1672	6.59853	85.9272	36.4555	77.8184	50.6419	71.4992
715.05	88.169	6.59846	85.929	36.4567	77.8197	50.6415	71.5005
715	88.1708	6.59839	85.9308	36.4578	77.821	50.6412	71.5018
714.95	88.1726	6.59832	85.9326	36.4589	77.8222	50.6408	71.5031
714.9	88.1744	6.59825	85.9343	36.46	77.8235	50.6404	71.5043
714.85	88.1761	6.59818	85.9361	36.4611	77.8247	50.6401	71.5056
714.8	88.1779	6.59811	85.9379	36.4622	77.826	50.6397	71.5069
714.75	88.1797	6.59804	85.9397	36.4633	77.8273	50.6393	71.5082
714.7	88.1815	6.59797	85.9415	36.4645	77.8285	50.6389	71.5095
714.65	88.1832	6.5979	85.9432	36.4656	77.8298	50.6386	71.5108
714.6	88.185	6.59783	85.945	36.4667	77.8311	50.6382	71.5121
714.55	88.1867	6.59773	85.9467	36.4677	77.8322	50.6375	71.5134
714.5	88.1881	6.59758	85.9481	36.4686	77.8333	50.6365	71.5146
714.45	88.1896	6.59744	85.9496	36.4695	77.8344	50.6355	71.5157
714.4	88.1911	6.5973	85.9511	36.4703	77.8355	50.6345	71.5168
714.35	88.1926	6.59715	85.9526	36.4712	77.8365	50.6335	71.5179
714.3	88.194	6.59701	85.954	36.4721	77.8376	50.6325	71.519
714.25	88.1955	6.59687	85.9555	36.4729	77.8387	50.6315	71.5201
714.2	88.197	6.59672	85.957	36.4738	77.8398	50.6305	71.5212
714.15	88.1985	6.59658	85.9585	36.4747	77.8409	50.6295	71.5224
714.1	88.2	6.59644	85.96	36.4756	77.8419	50.6285	71.5235
714.05	88.2014	6.59629	85.9614	36.4764	77.843	50.6275	71.5246
714	88.2029	6.59615	85.9629	36.4773	77.8441	50.6265	71.5257
713.95	88.2044	6.59601	85.9644	36.4782	77.8452	50.6255	71.5268
713.9	88.2059	6.59586	85.9659	36.4791	77.8462	50.6245	71.5279
713.85	88.2074	6.59572	85.9674	36.4799	77.8473	50.6234	71.529
713.8	88.2088	6.59558	85.9688	36.4808	77.8484	50.6225	71.5302
713.75	88.2103	6.59543	85.9703	36.4817	77.8495	50.6215	71.5313
713.7	88.2118	6.59529	85.9718	36.4826	77.8505	50.6204	71.5324
713.65	88.2133	6.59514	85.9733	36.4834	77.8516	50.6194	71.5335
713.6	88.2147	6.595	85.9748	36.4843	77.8527	50.6184	71.5346
713.55	88.2162	6.59486	85.9762	36.4852	77.8538	50.6174	71.5357
713.5	88.2177	6.59471	85.9777	36.4861	77.8549	50.6164	71.5368
713.45	88.2192	6.59457	85.9792	36.4869	77.8559	50.6154	71.5379
713.4	88.2207	6.59443	85.9807	36.4878	77.857	50.6144	71.539
713.35	88.2221	6.59429	85.9822	36.4887	77.8581	50.6134	71.5402
713.3	88.2232	6.59411	85.9832	36.4895	77.8592	50.6126	71.5413
713.25	88.224	6.59391	85.984	36.4902	77.8603	50.6119	71.5414
713.2	88.2247	6.59371	85.9847	36.4909	77.8614	50.6112	71.541
713.15	88.2255	6.59351	85.9855	36.4916	77.8625	50.6105	71.5406
713.1	88.2262	6.59331	85.9862	36.4923	77.8636	50.6098	71.5402
713.05	88.2269	6.59311	85.9869	36.493	77.8647	50.6091	71.5398
713	88.2277	6.59291	85.9877	36.4938	77.8658	50.6084	71.5394
712.95	88.2284	6.59271	85.9884	36.4945	77.8669	50.6077	71.539
712.9	88.2292	6.59251	85.9892	36.4952	77.868	50.607	71.5387
712.85	88.2299	6.59231	85.9899	36.4959	77.8691	50.6063	71.5383
712.8	88.2307	6.59211	85.9907	36.4966	77.8702	50.6056	71.5379
712.75	88.2314	6.59191	85.9914	36.4973	77.8713	50.6049	71.5375
712.7	88.2321	6.59171	85.9921	36.498	77.8724	50.6042	71.5371
712.65	88.2329	6.59151	85.9929	36.4988	77.8735	50.6035	71.5367
712.6	88.2336	6.59131	85.9936	36.4995	77.8746	50.6028	71.5363
712.55	88.2344	6.59111	85.9944	36.5002	77.8757	50.6021	71.5359
712.5	88.2351	6.59091	85.9951	36.5009	77.8768	50.6014	71.5355
712.45	88.2359	6.59071	85.9959	36.5016	77.8779	50.6007	71.5351
712.4	88.2366	6.59051	85.9966	36.5023	77.879	50.6001	71.5347
712.35	88.2373	6.59031	85.9973	36.503	77.8801	50.5994	71.5343
712.3	88.2381	6.59011	85.9981	36.5037	77.8812	50.5987	71.5339
712.25	88.2388	6.58991	85.9988	36.5044	77.8823	50.598	71.5335
712.2	88.2396	6.58971	85.9996	36.5052	77.8834	50.5973	71.5331
712.15	88.2403	6.58951	86.0003	36.5059	77.8845	50.5966	71.5327
712.1	88.2411	6.58931	86.0011	36.5066	77.8856	50.5959	71.5323
712.05	88.2421	6.58907	86.0022	36.5072	77.8864	50.5952	71.5319
712	88.2435	6.58878	86.0035	36.5078	77.887	50.5945	71.5321
711.95	88.2449	6.5885	86.0049	36.5084	77.8876	50.5938	71.5326
711.9	88.2463	6.58821	86.0063	36.509	77.8881	50.593	71.533
711.85	88.2477	6.58793	86.0077	36.5096	77.8887	50.5923	71.5335
711.8	88.2491	6.58764	86.0091	36.5102	77.8893	50.5916	71.5339
711.75	88.2505	6.58736	86.0105	36.5108	77.8898	50.5909	71.5344
711.7	88.2519	6.58707	86.0119	36.5114	77.8904	50.5902	71.5349
711.65	88.2533	6.58679	86.0133	36.512	77.8909	50.5895	71.5353
711.6	88.2547	6.5865	86.0147	36.5125	77.8915	50.5888	71.5358
711.55	88.2561	6.58622	86.0161	36.5131	77.892	50.5881	71.5363
711.5	88.2575	6.58593	86.0174	36.5137	77.8926	50.5874	71.5367
711.45	88.2588	6.58565	86.0188	36.5143	77.8932	50.5867	71.5372
711.4	88.2602	6.58536	86.0202	36.5149	77.8937	50.5859	71.5376
711.35	88.2616	6.58508	86.0216	36.5155	77.8943	50.5852	71.5381
711.3	88.263	6.58479	86.023	36.5161	77.8949	50.5845	71.5386
711.25	88.2644	6.58451	86.0244	36.5167	77.8954	50.5838	71.539
711.2	88.2658	6.58422	86.0258	36.5173	77.896	50.5831	71.5395
711.15	88.2672	6.58394	86.0272	36.5179	77.8965	50.5824	71.54
711.1	88.2686	6.58365	86.0286	36.5184	77.8971	50.5817	71.5404
711.05	88.27	6.58336	86.03	36.519	77.8976	50.581	71.5409
711	88.2713	6.58308	86.0314	36.5196	77.8982	50.5803	71.5414
710.95	88.2727	6.5828	86.0327	36.5202	77.8988	50.5796	71.5418
710.9	88.2741	6.58251	86.0341	36.5208	77.8993	50.5789	71.5423
710.85	88.2755	6.58223	86.0355	36.5214	77.8999	50.5782	71.5427
710.8	88.2766	6.58193	86.0366	36.5222	77.9006	50.577	71.5432
710.75	88.2773	6.58163	86.0373	36.5232	77.9014	50.5755	71.5441
710.7	88.278	6.58133	86.038	36.5242	77.9022	50.574	71.5453
710.65	88.2788	6.58103	86.0388	36.5252	77.903	50.5726	71.5464
710.6	88.2795	6.58073	86.0395	36.5263	77.9038	50.5711	71.5476
710.55	88.2802	6.58043	86.0402	36.5273	77.9046	50.5696	71.5487
710.5	88.281	6.58013	86.041	36.5283	77.9055	50.5681	71.5499
710.45	88.2817	6.57983	86.0417	36.5293	77.9063	50.5666	71.551
710.4	88.2825	6.57953	86.0425	36.5303	77.9071	50.5651	71.5522
710.35	88.2832	6.57923	86.0432	36.5314	77.9079	50.5637	71.5533
710.3	88.2839	6.57893	86.0439	36.5324	77.9087	50.5622	71.5545
710.25	88.2847	6.57863	86.0447	36.5334	77.9095	50.5607	71.5556
710.2	88.2854	6.57833	86.0454	36.5344	77.9103	50.5592	71.5568
710.15	88.2861	6.57803	86.0461	36.5355	77.9111	50.5577	71.5579
710.1	88.2869	6.57773	86.0469	36.5365	77.9119	50.5562	71.5591
710.05	88.2876	6.57742	86.0476	36.5375	77.9128	50.5547	71.5602
710	88.2883	6.57712	86.0483	36.5385	77.9136	50.5533	71.5614
709.95	88.2891	6.57682	86.0491	36.5395	77.9144	50.5518	71.5625
709.9	88.2898	6.57652	86.0498	36.5406	77.9152	50.5503	71.5637
709.85	88.2906	6.57622	86.0506	36.5416	77.916	50.5488	71.5648
709.8	88.2913	6.57592	86.0513	36.5426	77.9168	50.5473	71.566
709.75	88.292	6.57562	86.052	36.5436	77.9176	50.5458	71.5671
709.7	88.2928	6.57532	86.0528	36.5446	77.9184	50.5444	71.5683
709.65	88.2935	6.57502	86.0535	36.5457	77.9193	50.5429	71.5694
709.6	88.2943	6.57472	86.0542	36.5467	77.9201	50.5414	71.5706
709.55	88.295	6.57449	86.055	36.5475	77.9207	50.5405	71.5717
709.5	88.2957	6.57431	86.0557	36.5481	77.9211	50.5401	71.5721
709.45	88.2964	6.57413	86.0564	36.5487	77.9216	50.5397	71.5722
709.4	88.2972	6.57396	86.0572	36.5494	77.9221	50.5393	71.5722
709.35	88.2979	6.57378	86.0579	36.55	77.9225	50.5388	71.5722
709.3	88.2987	6.5736	86.0587	36.5506	77.923	50.5384	71.5723
709.25	88.2994	6.57342	86.0594	36.5512	77.9234	50.538	71.5723
709.2	88.3001	6.57325	86.0601	36.5519	77.9239	50.5376	71.5723
709.15	88.3009	6.57307	86.0609	36.5525	77.9244	50.5372	71.5724
709.1	88.3016	6.57289	86.0616	36.5531	77.9248	50.5368	71.5724
709.05	88.3023	6.57271	86.0623	36.5537	77.9253	50.5363	71.5724
709	88.3031	6.57254	86.0631	36.5544	77.9257	50.5359	71.5725
708.95	88.3038	6.57236	86.0638	36.555	77.9262	50.5355	71.5725
708.9	88.3045	6.57218	86.0645	36.5556	77.9267	50.5351	71.5725
708.85	88.3053	6.572	86.0653	36.5562	77.9271	50.5347	71.5726
708.8	88.306	6.57182	86.066	36.5568	77.9276	50.5343	71.5726
708.75	88.3067	6.57165	86.0667	36.5575	77.928	50.5339	71.5726
708.7	88.3075	6.57147	86.0675	36.5581	77.9285	50.5334	71.5726
708.65	88.3082	6.57129	86.0682	36.5587	77.929	50.533	71.5727
708.6	88.3089	6.57111	86.0689	36.5593	77.9294	50.5326	71.5727
708.55	88.3097	6.57094	86.0697	36.56	77.9299	50.5322	71.5727
708.5	88.3104	6.57076	86.0704	36.5606	77.9304	50.5318	71.5728
708.45	88.3111	6.57058	86.0711	36.5612	77.9308	50.5314	71.5728
708.4	88.3119	6.5704	86.0719	36.5618	77.9313	50.5309	71.5729
708.35	88.3126	6.57022	86.0726	36.5624	77.9317	50.5305	71.5729
708.3	88.3131	6.57004	86.0731	36.5631	77.9322	50.5297	71.5729
708.25	88.3135	6.56984	86.0735	36.5639	77.9327	50.5286	71.5728
708.2	88.3139	6.56965	86.0739	36.5646	77.9332	50.5276	71.5727
708.15	88.3142	6.56945	86.0742	36.5654	77.9337	50.5265	71.5726
708.1	88.3146	6.56925	86.0746	36.5661	77.9342	50.5254	71.5725
708.05	88.315	6.56906	86.075	36.5668	77.9347	50.5243	71.5723
708	88.3153	6.56886	86.0753	36.5676	77.9352	50.5232	71.5722
707.95	88.3157	6.56866	86.0757	36.5683	77.9357	50.5221	71.5721
707.9	88.3161	6.56847	86.076	36.569	77.9362	50.521	71.5719
707.85	88.3164	6.56827	86.0764	36.5698	77.9367	50.5199	71.5718
707.8	88.3168	6.56808	86.0768	36.5705	77.9372	50.5188	71.5717
707.75	88.3171	6.56788	86.0772	36.5713	77.9377	50.5177	71.5715
707.7	88.3175	6.56768	86.0775	36.572	77.9382	50.5166	71.5714
707.65	88.3179	6.56749	86.0779	36.5727	77.9387	50.5155	71.5713
707.6	88.3182	6.56729	86.0782	36.5735	77.9392	50.5145	71.5711
707.55	88.3186	6.5671	86.0786	36.5742	77.9397	50.5134	71.571
707.5	88.319	6.5669	86.079	36.575	77.9402	50.5123	71.5709
707.45	88.3193	6.5667	86.0793	36.5757	77.9407	50.5112	71.5707
707.4	88.3197	6.56651	86.0797	36.5764	77.9412	50.5101	71.5706
707.35	88.3201	6.56631	86.0801	36.5772	77.9417	50.509	71.5705
707.3	88.3204	6.56611	86.0804	36.5779	77.9422	50.5079	71.5703
707.25	88.3208	6.56592	86.0808	36.5787	77.9427	50.5068	71.5702
707.2	88.3212	6.56572	86.0812	36.5794	77.9432	50.5057	71.5701
707.15	88.3215	6.56553	86.0815	36.5801	77.9437	50.5046	71.5699
707.1	88.3219	6.56533	86.0819	36.5809	77.9442	50.5035	71.5698
707.05	88.3222	6.56514	86.0822	36.5815	77.9448	50.5024	71.5697
707	88.3224	6.56495	86.0824	36.582	77.9454	50.5012	71.5696
706.95	88.3226	6.56475	86.0825	36.5825	77.9461	50.5	71.5694
706.9	88.3227	6.56456	86.0827	36.5829	77.9467	50.4988	71.5693
706.85	88.3229	6.56437	86.0829	36.5834	77.9474	50.4975	71.5692
706.8	88.3231	6.56418	86.0831	36.5839	77.9481	50.4963	71.5691
706.75	88.3233	6.56399	86.0833	36.5844	77.9487	50.4951	71.569
706.7	88.3235	6.5638	86.0835	36.5849	77.9494	50.4939	71.5689
706.65	88.3237	6.5636	86.0837	36.5854	77.9501	50.4927	71.5687
706.6	88.3239	6.56341	86.0839	36.5859	77.9507	50.4915	71.5686
706.55	88.3241	6.56322	86.0841	36.5864	77.9514	50.4903	71.5685
706.5	88.3243	6.56303	86.0843	36.5868	77.952	50.4891	71.5684
706.45	88.3245	6.56284	86.0845	36.5873	77.9527	50.4879	71.5683
706.4	88.3247	6.56265	86.0847	36.5878	77.9534	50.4867	71.5682
706.35	88.3249	6.56246	86.0849	36.5883	77.954	50.4855	71.5681
706.3	88.3251	6.56226	86.0851	36.5888	77.9547	50.4843	71.5679
706.25	88.3253	6.56207	86.0853	36.5893	77.9553	50.4831	71.5678
706.2	88.3255	6.56188	86.0855	36.5898	77.956	50.4819	71.5677
706.15	88.3256	6.56169	86.0857	36.5902	77.9566	50.4807	71.5676
706.1	88.3258	6.5615	86.0858	36.5907	77.9573	50.4795	71.5675
706.05	88.326	6.56131	86.086	36.5912	77.958	50.4783	71.5674
706	88.3262	6.56112	86.0862	36.5917	77.9586	50.477	71.5673
705.95	88.3264	6.56092	86.0864	36.5922	77.9593	50.4758	71.5671
705.9	88.3266	6.56073	86.0866	36.5927	77.96	50.4746	71.567
705.85	88.3268	6.56054	86.0868	36.5932	77.9606	50.4734	71.5669
705.8	88.3271	6.56022	86.0871	36.5936	77.9611	50.4724	71.5668
705.75	88.3275	6.55979	86.0875	36.5941	77.9614	50.4716	71.5665
705.7	88.3278	6.55937	86.0879	36.5945	77.9618	50.4708	71.5662
705.65	88.3282	6.55894	86.0882	36.5949	77.9622	50.47	71.5659
705.6	88.3286	6.55852	86.0886	36.5953	77.9625	50.4692	71.5656
705.55	88.329	6.5581	86.0889	36.5957	77.9629	50.4684	71.5653
705.5	88.3293	6.55767	86.0893	36.5962	77.9633	50.4675	71.565
705.45	88.3297	6.55725	86.0897	36.5966	77.9636	50.4667	71.5647
705.4	88.3301	6.55683	86.0901	36.597	77.964	50.4659	71.5643
705.35	88.3304	6.5564	86.0904	36.5974	77.9643	50.4651	71.564
705.3	88.3308	6.55598	86.0908	36.5979	77.9647	50.4643	71.5637
705.25	88.3312	6.55556	86.0912	36.5983	77.965	50.4635	71.5634
705.2	88.3315	6.55513	86.0915	36.5987	77.9654	50.4626	71.5631
705.15	88.3319	6.55471	86.0919	36.5991	77.9657	50.4618	71.5627
705.1	88.3323	6.55429	86.0923	36.5995	77.9661	50.461	71.5624
705.05	88.3326	6.55386	86.0926	36.6	77.9665	50.4602	71.5621
705	88.333	6.55344	86.093	36.6004	77.9668	50.4594	71.5618
704.95	88.3334	6.55302	86.0934	36.6008	77.9672	50.4586	71.5615
704.9	88.3337	6.55259	86.0937	36.6012	77.9676	50.4577	71.5612
704.85	88.3341	6.55217	86.0941	36.6016	77.9679	50.4569	71.5609
704.8	88.3345	6.55175	86.0945	36.6021	77.9683	50.4561	71.5606
704.75	88.3349	6.55132	86.0948	36.6025	77.9686	50.4553	71.5602
704.7	88.3352	6.5509	86.0952	36.6029	77.969	50.4545	71.5599
704.65	88.3356	6.55047	86.0956	36.6033	77.9693	50.4537	71.5596
704.6	88.336	6.55005	86.096	36.6038	77.9697	50.4528	71.5593
704.55	88.3363	6.54965	86.0963	36.6044	77.97	50.4517	71.559
704.5	88.3367	6.54926	86.0967	36.6053	77.9704	50.4502	71.559
704.45	88.3371	6.54887	86.0971	36.6062	77.9707	50.4488	71.5593
704.4	88.3375	6.54848	86.0975	36.607	77.971	50.4474	71.5595
704.35	88.3379	6.54809	86.0979	36.6079	77.9714	50.446	71.5597
704.3	88.3383	6.5477	86.0982	36.6088	77.9717	50.4446	71.5599
704.25	88.3386	6.54731	86.0986	36.6096	77.972	50.4432	71.5601
704.2	88.339	6.54692	86.099	36.6105	77.9724	50.4417	71.5604
704.15	88.3394	6.54653	86.0994	36.6114	77.9727	50.4403	71.5606
704.1	88.3398	6.54614	86.0998	36.6122	77.9731	50.4389	71.5608
704.05	88.3402	6.54575	86.1002	36.6131	77.9734	50.4375	71.561
704	88.3405	6.54536	86.1005	36.614	77.9737	50.4361	71.5613
703.95	88.3409	6.54497	86.1009	36.6148	77.9741	50.4346	71.5615
703.9	88.3413	6.54458	86.1013	36.6157	77.9744	50.4332	71.5617
703.85	88.3417	6.54419	86.1017	36.6166	77.9747	50.4318	71.5619
703.8	88.3421	6.5438	86.1021	36.6174	77.9751	50.4304	71.5622
703.75	88.3425	6.54341	86.1025	36.6183	77.9754	50.429	71.5624
703.7	88.3428	6.54302	86.1028	36.6192	77.9757	50.4276	71.5626
703.65	88.3432	6.54263	86.1032	36.62	77.9761	50.4261	71.5628
703.6	88.3436	6.54224	86.1036	36.6209	77.9764	50.4247	71.5631
703.55	88.344	6.54185	86.104	36.6218	77.9767	50.4233	71.5633
703.5	88.3444	6.54146	86.1044	36.6226	77.9771	50.4219	71.5635
703.45	88.3448	6.54107	86.1047	36.6235	77.9774	50.4205	71.5637
703.4	88.3451	6.54068	86.1051	36.6244	77.9777	50.419	71.564
703.35	88.3455	6.54029	86.1055	36.6252	77.9781	50.4176	71.5642
703.3	88.3458	6.53997	86.1058	36.6257	77.9784	50.4162	71.5644
703.25	88.346	6.53971	86.106	36.6259	77.9786	50.4149	71.5643
703.2	88.3462	6.53945	86.1062	36.626	77.9789	50.4135	71.5641
703.15	88.3464	6.53919	86.1064	36.6262	77.9792	50.4121	71.5639
703.1	88.3466	6.53892	86.1066	36.6263	77.9794	50.4108	71.5637
703.05	88.3468	6.53866	86.1068	36.6265	77.9797	50.4094	71.5635
703	88.347	6.5384	86.107	36.6266	77.98	50.4081	71.5632
702.95	88.3472	6.53814	86.1072	36.6268	77.9802	50.4067	71.563
702.9	88.3474	6.53788	86.1073	36.6269	77.9805	50.4053	71.5628
702.85	88.3475	6.53761	86.1076	36.6271	77.9808	50.404	71.5626
702.8	88.3478	6.53735	86.1077	36.6272	77.981	50.4026	71.5624
702.75	88.3479	6.53709	86.1079	36.6274	77.9813	50.4012	71.5622
702.7	88.3481	6.53683	86.1081	36.6275	77.9816	50.3999	71.5619
702.65	88.3483	6.53657	86.1083	36.6277	77.9818	50.3985	71.5617
702.6	88.3485	6.5363	86.1085	36.6278	77.9821	50.3971	71.5615
702.55	88.3487	6.53604	86.1087	36.628	77.9824	50.3958	71.5613
702.5	88.3489	6.53578	86.1089	36.6281	77.9827	50.3944	71.5611
702.45	88.3491	6.53552	86.1091	36.6283	77.9829	50.393	71.5609
702.4	88.3493	6.53525	86.1093	36.6285	77.9832	50.3917	71.5607
702.35	88.3495	6.53499	86.1095	36.6286	77.9835	50.3903	71.5605
702.3	88.3497	6.53473	86.1097	36.6287	77.9837	50.3889	71.5602
702.25	88.3499	6.53447	86.1099	36.6289	77.984	50.3876	71.56
702.2	88.3501	6.53421	86.1101	36.629	77.9843	50.3862	71.5598
702.15	88.3503	6.53394	86.1103	36.6292	77.9845	50.3848	71.5596
702.1	88.3505	6.53368	86.1105	36.6294	77.9848	50.3835	71.5594
702.05	88.3504	6.5334	86.1105	36.6298	77.9852	50.3823	71.5592
702	88.3503	6.53311	86.1103	36.6306	77.9856	50.3813	71.5585
701.95	88.3501	6.53283	86.1101	36.6313	77.9861	50.3803	71.5576
701.9	88.3499	6.53254	86.1099	36.632	77.9865	50.3793	71.5567
701.85	88.3497	6.53225	86.1097	36.6328	77.987	50.3783	71.5558
701.8	88.3495	6.53196	86.1095	36.6335	77.9874	50.3772	71.5549
701.75	88.3494	6.53167	86.1094	36.6342	77.9879	50.3762	71.5541
701.7	88.3492	6.53139	86.1092	36.635	77.9883	50.3752	71.5532
701.65	88.349	6.5311	86.109	36.6357	77.9888	50.3742	71.5523
701.6	88.3488	6.53081	86.1088	36.6364	77.9892	50.3732	71.5514
701.55	88.3486	6.53052	86.1086	36.6371	77.9897	50.3721	71.5505
701.5	88.3484	6.53023	86.1084	36.6379	77.9901	50.3711	71.5497
701.45	88.3482	6.52994	86.1082	36.6386	77.9906	50.3701	71.5488
701.4	88.3481	6.52966	86.1081	36.6393	77.991	50.3691	71.5479
701.35	88.3479	6.52937	86.1079	36.6401	77.9915	50.3681	71.547
701.3	88.3477	6.52908	86.1077	36.6408	77.9919	50.3671	71.5461
701.25	88.3475	6.52879	86.1075	36.6415	77.9924	50.366	71.5453
701.2	88.3473	6.5285	86.1073	36.6423	77.9928	50.365	71.5444
701.15	88.3471	6.52821	86.1072	36.643	77.9933	50.364	71.5435
701.1	88.347	6.52793	86.107	36.6437	77.9937	50.363	71.5426
701.05	88.3468	6.52764	86.1068	36.6444	77.9942	50.362	71.5417
701	88.3466	6.52735	86.1066	36.6452	77.9946	50.361	71.5409
700.95	88.3464	6.52706	86.1064	36.6459	77.9951	50.3599	71.54
700.9	88.3462	6.52677	86.1062	36.6466	77.9955	50.3589	71.5391
700.85	88.3461	6.52649	86.106	36.6474	77.9959	50.3579	71.5382
700.8	88.3461	6.5261	86.1061	36.6481	77.9961	50.3566	71.5373
700.75	88.3464	6.52566	86.1064	36.6488	77.9961	50.3551	71.5368
700.7	88.3466	6.52522	86.1066	36.6496	77.9962	50.3535	71.5365
700.65	88.3468	6.52477	86.1068	36.6503	77.9962	50.352	71.5361
700.6	88.347	6.52433	86.107	36.651	77.9962	50.3505	71.5357
700.55	88.3473	6.52389	86.1073	36.6517	77.9962	50.349	71.5354
700.5	88.3475	6.52345	86.1075	36.6525	77.9962	50.3475	71.535
700.45	88.3477	6.523	86.1077	36.6532	77.9962	50.3459	71.5347
700.4	88.348	6.52256	86.108	36.6539	77.9962	50.3444	71.5343
700.35	88.3482	6.52212	86.1082	36.6546	77.9963	50.3429	71.534
700.3	88.3484	6.52168	86.1084	36.6554	77.9963	50.3414	71.5336
700.25	88.3487	6.52123	86.1087	36.6561	77.9963	50.3399	71.5332
700.2	88.3489	6.52079	86.1089	36.6568	77.9963	50.3383	71.5329
700.15	88.3491	6.52035	86.1091	36.6576	77.9963	50.3368	71.5325
700.1	88.3494	6.51991	86.1094	36.6583	77.9963	50.3353	71.5322
[truncated: 6,002 more rows]

## Sheet: 25°C_Expt
	t [min]	t [h]	Bn-GMP [%]	GMP [%]	GppG [%]	EtIm-GMP [%]
	10	0.166667	2.21	64.72	0	33.07
	30	0.5	11.42	37.6	0	49.07
	60	1	25.26	25.55	1.36	46.65
	120	2	45.61	16.72	1.49	34.92
	180	3	58.58	12.59	1.19	25.04
	300	5	69.92	10.3	1.65	14.48
	1020	17	78.03	8.82	1.86	7.4
	2700	45	67.97	21.7	2.17	1.9
	4200	70	56.62	33.15	2.85	1.44
	5820	97	43	45	3.89	1.3
	8700	145	28.82	60.73	4.83	0
	15840	264	10	80.35	7.39	0

## Sheet: SteadyState_Expt
	t [min]	t [h]	Bn-GMP [%]	GMP [%]	GppG [%]
	0.5	0.00833333	9.37	82.53	1.88
	10	0.166667	15.73	82	2.27
	30	0.5	16.06	81.48	2.46
	60	1	15.65	81.71	2.64
	225	3.75	35.41	62.41	2.18
	960	16	60.38	26.27	5.64
	1620	27	58	22.18	8.04
	2880	48	52	19.51	9.72
	4320	72	48	18.94	12.24
